# Supplementary material for: Traits influence detection of exotic plant species in tropical forests
Source: PLoS One. 2018 Aug 22;13(8):e0202254. doi: 10.1371/journal.pone.0202254 (PMC6104997; doi:10.1371/journal.pone.0202254)
Supplement: S3 File — (CSV) [file pone.0202254.s007.csv]

Location	L	Species	spab	natexo	T	area	perimeter	complexity	dperimeter	sqrtarea	height	dsqrtarea	dcomplexity	distance	ndetect
BBG	1	Acanthaceae 2	ACAN	e1	1	20.322	25.684	5.697435768	38.156	4.507992902	0.4	-1.422007098	0.007435768	0.5	10
BBG	1	Acanthaceae 2	ACAN	e1	1	18.76	27.134	6.264658529	36.706	4.331281566	1.5	-1.598718434	0.574658529	0.6	10
BBG	1	Acanthaceae 2	ACAN	e1	1	18.317	27.642	6.458658024	36.198	4.279836445	0.35	-1.650163555	0.768658024	1.1	10
BBG	1	Acanthaceae 2	ACAN	e1	1	20.776	31.154	6.834910739	32.686	4.558069767	1.7	-1.371930233	1.144910739	1.382	10
BBG	1	Acanthaceae 2	ACAN	e1	1	24.238	35.503	7.211351453	28.337	4.923210335	0.9	-1.006789665	1.521351453	1.693	10
BBG	1	Acanthaceae 2	ACAN	e1	1	42.127	41.104	6.332917356	22.736	6.490531565	0.37	0.560531565	0.642917356	2.082	10
BBG	1	Acanthaceae 2	ACAN	e1	1	19.05	25.706	5.889616451	38.134	4.364630569	1.12	-1.565369431	0.199616451	2.697	10
BBG	1	Acanthaceae 2	ACAN	e1	1	16.253	19.493	4.83517186	44.347	4.031500961	0.8	-1.898499039	-0.85482814	2.791	10
BBG	1	Acanthaceae 2	ACAN	e1	1	21.538	30.819	6.640730513	33.021	4.640905084	1.1	-1.289094916	0.950730513	3.485	10
BBG	1	Acanthaceae 2	ACAN	e1	1	17.346	33.763	8.106648782	30.077	4.164852939	1.22	-1.765147061	2.416648782	3.517	10
BBG	1	Achyranthes bidentata	ACBI	e2	2	3.08	12.406	7.068974558	51.434	1.754992877	0.47	-4.175007123	1.378974558	0	22
BBG	1	Achyranthes bidentata	ACBI	e2	2	7.396	16.119	5.927064373	47.721	2.719558788	0.25	-3.210441212	0.237064373	0	22
BBG	1	Achyranthes bidentata	ACBI	e2	2	7.723	16.31	5.868957217	47.53	2.779028607	0.3	-3.150971393	0.178957217	0	22
BBG	1	Achyranthes bidentata	ACBI	e2	2	8.03	19.65	6.934334415	44.19	2.833725463	0.21	-3.096274537	1.244334415	0	22
BBG	1	Achyranthes bidentata	ACBI	e2	2	10.79	19.615	5.971419612	44.225	3.284813541	0.21	-2.645186459	0.281419612	0	22
BBG	1	Achyranthes bidentata	ACBI	e2	2	11.082	19.775	5.94028688	44.065	3.328963803	0.2	-2.601036197	0.25028688	0	22
BBG	1	Achyranthes bidentata	ACBI	e2	2	13.175	22.317	6.148377173	41.523	3.629738283	0.25	-2.300261717	0.458377173	0	22
BBG	1	Achyranthes bidentata	ACBI	e2	2	33.503	28.678	4.9545819	35.162	5.788177606	0.6	-0.141822394	-0.7354181	0	22
BBG	1	Achyranthes bidentata	ACBI	e2	2	37.4	27.546	4.504252643	36.294	6.115553941	0.5	0.185553941	-1.185747357	0	22
BBG	1	Achyranthes bidentata	ACBI	e2	2	5.365	13.261	5.725209878	50.579	2.316246964	0.35	-3.613753036	0.035209878	0.55	22
BBG	1	Achyranthes bidentata	ACBI	e2	2	13.984	26.455	7.074439848	37.385	3.739518686	0.23	-2.190481314	1.384439848	0.6	22
BBG	1	Achyranthes bidentata	ACBI	e2	2	30.22	25.127	4.570812535	38.713	5.497272051	0.5	-0.432727949	-1.119187465	0.6	22
BBG	1	Achyranthes bidentata	ACBI	e2	2	10.256	18.386	5.741141484	45.454	3.202499024	0.15	-2.727500976	0.051141484	0.81	22
BBG	1	Achyranthes bidentata	ACBI	e2	2	57.171	37.253	4.926895581	26.587	7.561150706	0.45	1.631150706	-0.763104419	1.1	22
BBG	1	Achyranthes bidentata	ACBI	e2	2	9.397	16.662	5.435412599	47.178	3.065452658	0.21	-2.864547342	-0.254587401	1.153	22
BBG	1	Achyranthes bidentata	ACBI	e2	2	10.824	19.161	5.824039061	44.679	3.289984802	0.4	-2.640015198	0.134039061	1.349	22
BBG	1	Achyranthes bidentata	ACBI	e2	2	7.9	16.673	5.93198719	47.167	2.810693865	0.22	-3.119306135	0.24198719	1.711	22
BBG	1	Achyranthes bidentata	ACBI	e2	2	20.88	23.069	5.048513499	40.771	4.569463864	0.3	-1.360536136	-0.641486501	2.1	22
BBG	1	Achyranthes bidentata	ACBI	e2	2	31.775	32.997	5.853716389	30.843	5.63693179	0.25	-0.29306821	0.163716389	2.237	22
BBG	1	Achyranthes bidentata	ACBI	e2	2	6.334	14.935	5.934254905	48.905	2.516743928	0.25	-3.413256072	0.244254905	2.416	22
BBG	1	Achyranthes bidentata	ACBI	e2	2	18.98	25.86	5.935815814	37.98	4.356604182	0.15	-1.573395818	0.245815814	2.575	22
BBG	1	Achyranthes bidentata	ACBI	e2	2	15.751	24.615	6.20220011	39.225	3.968752953	0.13	-1.961247047	0.51220011	2.753	22
CBG	3	Ageratina riparia	AGRI	e3	3	8.256	17.262	6.007672783	46.578	2.873325599	0.17	-3.056674401	0.317672783	0	20
CBG	3	Ageratina riparia	AGRI	e3	3	22.073	30.464	6.484197659	33.376	4.698191141	0.213	-1.231808859	0.794197659	0	20
CBG	3	Ageratina riparia	AGRI	e3	3	14.937	23.258	6.01784054	40.582	3.864841523	0.24	-2.065158477	0.32784054	0.9	20
CBG	3	Ageratina riparia	AGRI	e3	3	5.911	17.993	7.400705122	45.847	2.43125482	0.1	-3.49874518	1.710705122	1.21	20
BBG	3	Ageratina riparia	AGRI	e3	3	16.209	25.554	6.347179484	38.286	4.026040238	0.76	-1.903959762	0.657179484	1.752	20
CBG	3	Ageratina riparia	AGRI	e3	3	15.162	24.255	6.229067439	39.585	3.893841291	0.32	-2.036158709	0.539067439	2.21	20
CBG	3	Ageratina riparia	AGRI	e3	3	9.469	20.454	6.647007876	43.386	3.077174028	0.35	-2.852825972	0.957007876	2.263	20
CBG	3	Ageratina riparia	AGRI	e3	3	9.436	23.816	7.753090538	40.024	3.071807286	0.21	-2.858192714	2.063090538	2.585	20
CBG	3	Ageratina riparia	AGRI	e3	3	9.589	21.298	6.877841502	42.542	3.096611051	0.132	-2.833388949	1.187841502	2.745	20
CBG	3	Ageratina riparia	AGRI	e3	3	4.342	15.131	7.261439473	48.709	2.083746626	0.16	-3.846253374	1.571439473	2.9	20
CBG	3	Ageratina riparia	AGRI	e3	3	14.744	25.808	6.721197992	38.032	3.839791661	1.8	-2.090208339	1.031197992	2.909	20
CBG	3	Ageratina riparia	AGRI	e3	3	7.607	19.274	6.988197114	44.566	2.758079042	0.25	-3.171920958	1.298197114	3.069	20
CBG	3	Ageratina riparia	AGRI	e3	3	10.982	22.057	6.65588368	41.783	3.313910077	0.3	-2.616089923	0.96588368	3.635	20
CBG	3	Ageratina riparia	AGRI	e3	3	18.557	29.879	6.936049349	33.961	4.307783653	0.3	-1.622216347	1.246049349	3.795	20
CBG	3	Ageratina riparia	AGRI	e3	3	17.774	27.55	6.534750569	36.29	4.2159222	0.2	-1.7140778	0.844750569	4.192	20
CBG	3	Ageratina riparia	AGRI	e3	3	17.661	29.21	6.950625858	34.63	4.202499256	6.3	-1.727500744	1.260625858	4.479	20
CBG	3	Ageratina riparia	AGRI	e3	3	15.465	24.971	6.349813539	38.869	3.93255642	0.4	-1.99744358	0.659813539	4.53	20
CBG	3	Ageratina riparia	AGRI	e3	3	14.175	25.867	6.870439653	37.973	3.764970119	0.15	-2.165029881	1.180439653	4.574	20
CBG	3	Ageratina riparia	AGRI	e3	3	12.771	26.141	7.31492276	37.699	3.573653593	0.3	-2.356346407	1.62492276	4.828	20
CBG	3	Ageratina riparia	AGRI	e3	3	11.299	21.581	6.420244396	42.259	3.361398518	0.3	-2.568601482	0.730244396	5.576	20
BRBG	2	Austroeupatorium inulifolium	AUIN	e4	4	12.338	21.798	6.205749848	42.042	3.512548932	0.3	-2.417451068	0.515749848	0	54
BRBG	2	Austroeupatorium inulifolium	AUIN	e4	4	12.917	25.757	7.166621171	38.083	3.594022816	0.3	-2.335977184	1.476621171	0	54
KBG	4	Austroeupatorium inulifolium	AUIN	e4	4	28.284	28.416	5.343090495	35.424	5.318270396	1.1	-0.611729604	-0.346909505	0	54
KBG	4	Austroeupatorium inulifolium	AUIN	e4	4	29.187	26.219	4.853124074	37.621	5.402499422	0.95	-0.527500578	-0.836875926	0	54
KBG	4	Austroeupatorium inulifolium	AUIN	e4	4	38.022	33.084	5.365380585	30.756	6.16619818	1.55	0.23619818	-0.324619415	0	54
BBG	1	Austroeupatorium inulifolium	AUIN	e4	4	42.177	43.579	6.710261075	20.261	6.494382188	0.4	0.564382188	1.020261075	0	54
KBG	4	Austroeupatorium inulifolium	AUIN	e4	4	31.389	31.418	5.607764866	32.422	5.602588687	0.25	-0.327411313	-0.082235134	0.4	54
CBG	3	Austroeupatorium inulifolium	AUIN	e4	4	88.268	69.078	7.352552122	5.238	9.395105109	1.65	3.465105109	1.662552122	0.5	54
BRBG	2	Austroeupatorium inulifolium	AUIN	e4	4	7.712	20.088	7.23357834	43.752	2.777048793	0.2	-3.152951207	1.54357834	0.629	54
BRBG	2	Austroeupatorium inulifolium	AUIN	e4	4	11.298	21.648	6.440461583	42.192	3.361249768	0.3	-2.568750232	0.750461583	0.635	54
BRBG	2	Austroeupatorium inulifolium	AUIN	e4	4	15.277	26.596	6.804516711	37.244	3.908580305	0.3	-2.021419695	1.114516711	0.637	54
BRBG	2	Austroeupatorium inulifolium	AUIN	e4	4	11.412	23.79	7.04228441	40.05	3.378165182	0.45	-2.551834818	1.35228441	0.725	54
BRBG	2	Austroeupatorium inulifolium	AUIN	e4	4	14.179	24.794	6.584515064	39.046	3.765501295	0.3	-2.164498705	0.894515064	0.816	54
CBG	3	Austroeupatorium inulifolium	AUIN	e4	4	54.074	42.587	5.791389833	21.253	7.353502567	2.1	1.423502567	0.101389833	0.9	54
BRBG	2	Austroeupatorium inulifolium	AUIN	e4	4	11.15	22.484	6.733426796	41.356	3.339161571	0.4	-2.590838429	1.043426796	0.964	54
BBG	1	Austroeupatorium inulifolium	AUIN	e4	4	45.078	41.881	6.237847071	21.959	6.714015192	0.4	0.784015192	0.547847071	1.05	54
BRBG	2	Austroeupatorium inulifolium	AUIN	e4	4	11.224	23.403	6.985503323	40.437	3.350223873	0.4	-2.579776127	1.295503323	1.087	54
CBG	3	Austroeupatorium inulifolium	AUIN	e4	4	78.394	55.382	6.254998689	8.458	8.854038627	1.477	2.924038627	0.564998689	1.196	54
BRBG	2	Austroeupatorium inulifolium	AUIN	e4	4	9.541	21.722	7.032388603	42.118	3.088850919	0.3	-2.841149081	1.342388603	1.225	54
BRBG	2	Austroeupatorium inulifolium	AUIN	e4	4	7.456	18.967	6.946174583	44.873	2.730567707	0.3	-3.199432293	1.256174583	1.267	54
BRBG	2	Austroeupatorium inulifolium	AUIN	e4	4	9.518	19.464	6.308981381	44.376	3.085125605	0.5	-2.844874395	0.618981381	1.296	54
BRBG	2	Austroeupatorium inulifolium	AUIN	e4	4	11.358	21.159	6.278330971	42.681	3.370163201	0.36	-2.559836799	0.588330971	1.327	54
KBG	4	Austroeupatorium inulifolium	AUIN	e4	4	31.623	26.701	4.748167081	37.139	5.623433115	0.7	-0.306566885	-0.941832919	1.451	54
CBG	3	Austroeupatorium inulifolium	AUIN	e4	4	52.987	44.264	6.080873816	19.576	7.279216991	1.6	1.349216991	0.390873816	1.479	54
CBG	3	Austroeupatorium inulifolium	AUIN	e4	4	27.273	30.779	5.893700321	33.061	5.22235579	0.41	-0.70764421	0.203700321	1.546	54
CBG	3	Austroeupatorium inulifolium	AUIN	e4	4	54.082	43.256	5.8819318	20.584	7.354046505	1.23	1.424046505	0.1919318	1.667	54
CBG	3	Austroeupatorium inulifolium	AUIN	e4	4	86.075	64.598	6.962746064	0.758	9.277661343	2.869	3.347661343	1.272746064	2.056	54
CBG	3	Austroeupatorium inulifolium	AUIN	e4	4	31.416	38.1	6.797504935	25.74	5.60499777	2.1	-0.32500223	1.107504935	2.063	54
CBG	3	Austroeupatorium inulifolium	AUIN	e4	4	96.256	61.57	6.275599915	2.27	9.811014219	3.72	3.881014219	0.585599915	2.295	54
KBG	4	Austroeupatorium inulifolium	AUIN	e4	4	22.713	26.844	5.632613863	36.996	4.765815775	1.5	-1.164184225	-0.057386137	2.299	54
BRBG	2	Austroeupatorium inulifolium	AUIN	e4	4	16.445	26.294	6.483950933	37.546	4.055243519	0.51	-1.874756481	0.793950933	2.339	54
BRBG	2	Austroeupatorium inulifolium	AUIN	e4	4	11.062	19.226	5.78058925	44.614	3.325958508	0.41	-2.604041492	0.09058925	2.355	54
BRBG	2	Austroeupatorium inulifolium	AUIN	e4	4	9.732	21.041	6.74474176	42.799	3.119615361	0.35	-2.810384639	1.05474176	2.39	54
BBG	1	Austroeupatorium inulifolium	AUIN	e4	4	111.772	95.62	9.044451377	31.78	10.57222777	1.1	4.64222777	3.354451377	2.4	54
CBG	3	Austroeupatorium inulifolium	AUIN	e4	4	64.399	58.959	7.347008581	4.881	8.024898753	1.179	2.094898753	1.657008581	2.423	54
CBG	3	Austroeupatorium inulifolium	AUIN	e4	4	69.44	47.602	5.7124228	16.238	8.333066662	4.048	2.403066662	0.0224228	2.491	54
BRBG	2	Austroeupatorium inulifolium	AUIN	e4	4	13.433	24.67	6.731047295	39.17	3.665105728	0.4	-2.264894272	1.041047295	2.555	54
CBG	3	Austroeupatorium inulifolium	AUIN	e4	4	208.837	105.141	7.275592731	41.301	14.45119372	2.987	8.52119372	1.585592731	2.729	54
BBG	1	Austroeupatorium inulifolium	AUIN	e4	4	61.214	55.629	7.110102694	8.211	7.823937628	0.54	1.893937628	1.420102694	2.792	54
CBG	3	Austroeupatorium inulifolium	AUIN	e4	4	81.445	59.422	6.584382488	4.418	9.02468836	3.31	3.09468836	0.894382488	2.93	54
BBG	1	Austroeupatorium inulifolium	AUIN	e4	4	28.614	32.583	6.091184888	31.257	5.349205548	0.7	-0.580794452	0.401184888	3.165	54
CBG	3	Austroeupatorium inulifolium	AUIN	e4	4	74.531	63.583	7.364996435	0.257	8.633133846	1.2	2.703133846	1.674996435	3.383	54
CBG	3	Austroeupatorium inulifolium	AUIN	e4	4	54.71	45.592	6.163895774	18.248	7.39662085	2.1	1.46662085	0.473895774	3.485	54
CBG	3	Austroeupatorium inulifolium	AUIN	e4	4	41.657	42.263	6.548115432	21.577	6.454223423	5.005	0.524223423	0.858115432	3.508	54
CBG	3	Austroeupatorium inulifolium	AUIN	e4	4	89.158	57.053	6.042244942	6.787	9.442351402	3.5	3.512351402	0.352244942	4.369	54
CBG	3	Austroeupatorium inulifolium	AUIN	e4	4	39.843	41.733	6.611554612	22.107	6.312131177	1.07	0.382131177	0.921554612	4.384	54
CBG	3	Austroeupatorium inulifolium	AUIN	e4	4	46.098	39.804	5.862538068	24.036	6.789550795	4.668	0.859550795	0.172538068	4.677	54
CBG	3	Austroeupatorium inulifolium	AUIN	e4	4	45.66	36.561	5.410658356	27.279	6.757218363	1.75	0.827218363	-0.279341644	4.986	54
BBG	1	Austroeupatorium inulifolium	AUIN	e4	4	65.224	46.096	5.707678814	17.744	8.076137691	1.3	2.146137691	0.017678814	5.01	54
CBG	3	Austroeupatorium inulifolium	AUIN	e4	4	97.641	74.828	7.572652504	10.988	9.881346062	7.369	3.951346062	1.882652504	5.398	54
CBG	3	Austroeupatorium inulifolium	AUIN	e4	4	43.319	39.897	6.061791989	23.943	6.581717101	1.8	0.651717101	0.371791989	5.788	54
CBG	3	Austroeupatorium inulifolium	AUIN	e4	4	26.469	32.634	6.343099767	31.206	5.144803203	4.945	-0.785196797	0.653099767	6.02	54
CBG	3	Austroeupatorium inulifolium	AUIN	e4	4	33.104	38.556	6.701186963	25.284	5.753607564	6.7	-0.176392436	1.011186963	6.102	54
BBG	1	Austroeupatorium inulifolium	AUIN	e4	4	146.939	82.814	6.831801229	18.974	12.12183979	1.85	6.19183979	1.141801229	6.204	54
CBG	3	Bartlettina sordida	BASO	e5	5	32.083	27.938	4.932394756	35.902	5.664185731	0.18	-0.265814269	-0.757605244	0	106
CBG	3	Bartlettina sordida	BASO	e5	5	81.395	60.292	6.682836358	3.548	9.021917756	0.25	3.091917756	0.992836358	0	106
CBG	3	Bartlettina sordida	BASO	e5	5	98.705	60.356	6.075064223	3.484	9.935039003	1.6	4.005039003	0.385064223	0	106
CBG	3	Bartlettina sordida	BASO	e5	5	105.109	55.394	5.403097127	8.446	10.25226804	0.7	4.32226804	-0.286902873	0	106
CBG	3	Bartlettina sordida	BASO	e5	5	122.976	52.368	4.72232428	11.472	11.08945445	0.41	5.15945445	-0.96767572	0	106
CBG	3	Bartlettina sordida	BASO	e5	5	125.539	58.922	5.258818079	4.918	11.20441877	0.45	5.27441877	-0.431181921	0	106
CBG	3	Bartlettina sordida	BASO	e5	5	142.876	70.262	5.878152733	6.422	11.95307492	1.01	6.02307492	0.188152733	0	106
CBG	3	Bartlettina sordida	BASO	e5	5	153.274	84.395	6.81683013	20.555	12.38038772	0.5	6.45038772	1.12683013	0	106
CBG	3	Bartlettina sordida	BASO	e5	5	161.329	65.841	5.183704035	2.001	12.70153534	0.28	6.77153534	-0.506295965	0	106
CBG	3	Bartlettina sordida	BASO	e5	5	210.228	72.127	4.97453613	8.287	14.49924136	0.45	8.56924136	-0.71546387	0	106
CBG	3	Bartlettina sordida	BASO	e5	5	212.516	77.11	5.28950323	13.27	14.57792852	0.4	8.64792852	-0.40049677	0	106
CBG	3	Bartlettina sordida	BASO	e5	5	214.379	78.136	5.336543506	14.296	14.64168706	0.9	8.71168706	-0.353456494	0	106
CBG	3	Bartlettina sordida	BASO	e5	5	240.179	65.632	4.234948394	1.792	15.49770951	0.7	9.56770951	-1.455051606	0	106
CBG	3	Bartlettina sordida	BASO	e5	5	345.54	91.112	4.901470752	27.272	18.58870625	1.3	12.65870625	-0.788529248	0	106
CBG	3	Bartlettina sordida	BASO	e5	5	373.377	130.42	6.749481556	66.58	19.32296561	1.2	13.39296561	1.059481556	0	106
CBG	3	Bartlettina sordida	BASO	e5	5	131.204	74.946	6.542969879	11.106	11.45443146	1.7	5.52443146	0.852969879	0.5	106
CBG	3	Bartlettina sordida	BASO	e5	5	298.703	82.206	4.756458638	18.366	17.28302636	1.8	11.35302636	-0.933541362	0.5	106
CBG	3	Bartlettina sordida	BASO	e5	5	208.446	74.266	5.143908686	10.426	14.43765909	0.35	8.50765909	-0.546091314	0.896	106
CBG	3	Bartlettina sordida	BASO	e5	5	236.161	81.02	5.27215475	17.18	15.36753071	0.2	9.43753071	-0.41784525	0.913	106
CBG	3	Bartlettina sordida	BASO	e5	5	255.512	76.243	4.769735823	12.403	15.98474273	0.54	10.05474273	-0.920264177	0.929	106
CBG	3	Bartlettina sordida	BASO	e5	5	326.262	88.015	4.872742327	24.175	18.06272405	0.9	12.13272405	-0.817257673	0.942	106
CBG	3	Bartlettina sordida	BASO	e5	5	358.673	114.818	6.062624009	50.978	18.93866416	0.44	13.00866416	0.372624009	0.951	106
CBG	3	Bartlettina sordida	BASO	e5	5	120.071	72.896	6.652496186	9.056	10.95769136	0.7	5.02769136	0.962496186	0.971	106
CBG	3	Bartlettina sordida	BASO	e5	5	194.017	66.552	4.777945799	2.712	13.92899853	1.8	7.99899853	-0.912054201	1.048	106
CBG	3	Bartlettina sordida	BASO	e5	5	334.781	97.482	5.327752355	33.642	18.29702162	0.65	12.36702162	-0.362247645	1.061	106
CBG	3	Bartlettina sordida	BASO	e5	5	118.744	105.933	9.721324369	42.093	10.89697206	0.8	4.96697206	4.031324369	1.076	106
CBG	3	Bartlettina sordida	BASO	e5	5	367.605	104.743	5.463039035	40.903	19.17302793	1.75	13.24302793	-0.226960965	1.12	106
CBG	3	Bartlettina sordida	BASO	e5	5	192.534	89.351	6.439404409	25.511	13.87566215	1.65	7.94566215	0.749404409	1.265	106
CBG	3	Bartlettina sordida	BASO	e5	5	65.386	49.861	6.16621409	13.979	8.086161017	0.2	2.156161017	0.47621409	1.3	106
CBG	3	Bartlettina sordida	BASO	e5	5	98.895	51.677	5.196490364	12.163	9.944596523	1.5	4.014596523	-0.493509636	1.311	106
CBG	3	Bartlettina sordida	BASO	e5	5	76.114	42.858	4.912466792	20.982	8.724333785	0.25	2.794333785	-0.777533208	1.361	106
CBG	3	Bartlettina sordida	BASO	e5	5	314.936	94.406	5.319715948	30.566	17.74643626	0.9	11.81643626	-0.370284052	1.379	106
CBG	3	Bartlettina sordida	BASO	e5	5	115.449	57.261	5.329222349	6.579	10.74471963	0.39	4.81471963	-0.360777651	1.39	106
CBG	3	Bartlettina sordida	BASO	e5	5	175.884	74.579	5.623457132	10.739	13.26212653	0.8	7.33212653	-0.066542868	1.416	106
CBG	3	Bartlettina sordida	BASO	e5	5	195.647	58.908	4.211508501	4.932	13.98738718	0.91	8.05738718	-1.478491499	1.418	106
CBG	3	Bartlettina sordida	BASO	e5	5	208.658	81.952	5.673382133	18.112	14.44499913	0.35	8.51499913	-0.016617867	1.464	106
CBG	3	Bartlettina sordida	BASO	e5	5	239.246	83.229	5.380867945	19.389	15.467579	0.5	9.537579	-0.309132055	1.541	106
CBG	3	Bartlettina sordida	BASO	e5	5	263.995	84.544	5.203372781	20.704	16.24792294	1.23	10.31792294	-0.486627219	1.546	106
CBG	3	Bartlettina sordida	BASO	e5	5	248.689	81.553	5.171441944	17.713	15.76987635	0.3	9.83987635	-0.518558056	1.687	106
CBG	3	Bartlettina sordida	BASO	e5	5	286.123	84.263	4.98150456	20.423	16.91517071	0.75	10.98517071	-0.70849544	1.691	106
CBG	3	Bartlettina sordida	BASO	e5	5	76.711	43.128	4.924141187	20.712	8.758481604	0.23	2.828481604	-0.765858813	1.728	106
CBG	3	Bartlettina sordida	BASO	e5	5	62.246	52.879	6.702356269	10.961	7.889613425	0.2	1.959613425	1.012356269	1.805	106
CBG	3	Bartlettina sordida	BASO	e5	5	123.053	62.214	5.608439273	1.626	11.09292567	0.4	5.16292567	-0.081560727	1.815	106
CBG	3	Bartlettina sordida	BASO	e5	5	94.626	56.166	5.77388666	7.674	9.72758963	0.27	3.79758963	0.08388666	1.935	106
CBG	3	Bartlettina sordida	BASO	e5	5	302.421	82.048	4.718044433	18.208	17.39025589	1.1	11.46025589	-0.971955567	1.978	106
CBG	3	Bartlettina sordida	BASO	e5	5	224.792	87.589	5.841967578	23.749	14.99306506	0.5	9.06306506	0.151967578	1.986	106
CBG	3	Bartlettina sordida	BASO	e5	5	306.807	87.516	4.99637271	23.676	17.51590706	0.6	11.58590706	-0.69362729	2.001	106
CBG	3	Bartlettina sordida	BASO	e5	5	71.781	46.435	5.4807589	17.405	8.472366848	0.3	2.542366848	-0.2092411	2.004	106
CBG	3	Bartlettina sordida	BASO	e5	5	247.664	102.861	6.536109219	39.021	15.73734412	1.2	9.80734412	0.846109219	2.03	106
CBG	3	Bartlettina sordida	BASO	e5	5	156.888	69.938	5.583652029	6.098	12.525494	0.5	6.595494	-0.106347971	2.1	106
CBG	3	Bartlettina sordida	BASO	e5	5	23.776	23.047	4.726558155	40.793	4.876063986	0.41	-1.053936014	-0.963441845	2.121	106
CBG	3	Bartlettina sordida	BASO	e5	5	134.23	74.488	6.429267839	10.648	11.58576713	0.39	5.65576713	0.739267839	2.131	106
CBG	3	Bartlettina sordida	BASO	e5	5	96.131	51.934	5.296878895	11.906	9.804641758	0.9	3.874641758	-0.393121105	2.223	106
CBG	3	Bartlettina sordida	BASO	e5	5	224.052	83.536	5.580836038	19.696	14.96836664	1.1	9.03836664	-0.109163962	2.248	106
CBG	3	Bartlettina sordida	BASO	e5	5	351.434	90.73	4.839817918	26.89	18.74657302	1.6	12.81657302	-0.850182082	2.336	106
CBG	3	Bartlettina sordida	BASO	e5	5	349.25	91.291	4.884945885	27.451	18.68823159	1.1	12.75823159	-0.805054115	2.4	106
CBG	3	Bartlettina sordida	BASO	e5	5	275.655	71.181	4.287273088	7.341	16.6028612	0.9	10.6728612	-1.402726912	2.553	106
CBG	3	Bartlettina sordida	BASO	e5	5	281.784	75.473	4.496073977	11.633	16.78642309	0.43	10.85642309	-1.193926023	2.6	106
CBG	3	Bartlettina sordida	BASO	e5	5	132.186	58.473	5.085839445	5.367	11.49721705	1.8	5.56721705	-0.604160555	2.672	106
CBG	3	Bartlettina sordida	BASO	e5	5	88.991	54.414	5.76816412	9.426	9.433504121	0.3	3.503504121	0.07816412	2.789	106
CBG	3	Bartlettina sordida	BASO	e5	5	235.436	88.014	5.736081637	24.174	15.34392388	1.9	9.41392388	0.046081637	2.831	106
CBG	3	Bartlettina sordida	BASO	e5	5	244.845	102.623	6.558417903	38.783	15.64752377	1.4	9.71752377	0.868417903	2.853	106
CBG	3	Bartlettina sordida	BASO	e5	5	85.63	52.365	5.658849396	11.475	9.253647929	0.88	3.323647929	-0.031150604	2.894	106
CBG	3	Bartlettina sordida	BASO	e5	5	348.176	99.096	5.310760406	35.256	18.65947481	1.8	12.72947481	-0.379239594	2.974	106
CBG	3	Bartlettina sordida	BASO	e5	5	258.246	83.83	5.216541472	19.99	16.07003423	0.35	10.14003423	-0.473458528	3.224	106
CBG	3	Bartlettina sordida	BASO	e5	5	135.491	77.965	6.69798945	14.125	11.64006014	2.1	5.71006014	1.00798945	3.279	106
CBG	3	Bartlettina sordida	BASO	e5	5	238.068	102.772	6.660767837	38.932	15.42945236	1.05	9.49945236	0.970767837	3.306	106
CBG	3	Bartlettina sordida	BASO	e5	5	146.631	71.918	5.939155596	8.078	12.10912879	0.9	6.17912879	0.249155596	3.379	106
CBG	3	Bartlettina sordida	BASO	e5	5	313.102	102.397	5.786877807	38.557	17.69468847	1.6	11.76468847	0.096877807	3.484	106
CBG	3	Bartlettina sordida	BASO	e5	5	331.829	90.521	4.96926519	26.681	18.21617413	1.6	12.28617413	-0.72073481	3.582	106
CBG	3	Bartlettina sordida	BASO	e5	5	192.115	70.687	5.099867734	6.847	13.86055554	0.4	7.93055554	-0.590132266	3.584	106
CBG	3	Bartlettina sordida	BASO	e5	5	268.787	93.818	5.722450445	29.978	16.39472476	0.7	10.46472476	0.032450445	3.592	106
CBG	3	Bartlettina sordida	BASO	e5	5	57.536	38.762	5.110181723	25.078	7.585248842	0.3	1.655248842	-0.579818277	3.617	106
CBG	3	Bartlettina sordida	BASO	e5	5	215.783	67.373	4.586456436	3.533	14.68955411	0.61	8.75955411	-1.103543564	3.715	106
CBG	3	Bartlettina sordida	BASO	e5	5	228.524	79.752	5.275646341	15.912	15.11701029	0.8	9.18701029	-0.414353659	3.717	106
CBG	3	Bartlettina sordida	BASO	e5	5	92.423	50.83	5.287252838	13.01	9.613688158	0.61	3.683688158	-0.402747162	3.822	106
CBG	3	Bartlettina sordida	BASO	e5	5	139.13	61.303	5.197222808	2.537	11.79533806	0.88	5.86533806	-0.492777192	3.925	106
CBG	3	Bartlettina sordida	BASO	e5	5	33.867	28.077	4.824611394	35.763	5.819536064	0.15	-0.110463936	-0.865388606	3.948	106
CBG	3	Bartlettina sordida	BASO	e5	5	325.029	74.309	4.121737799	10.469	18.02856067	0.55	12.09856067	-1.568262201	3.992	106
CBG	3	Bartlettina sordida	BASO	e5	5	73.857	39.325	4.575861803	24.515	8.594009542	0.2	2.664009542	-1.114138197	4.053	106
CBG	3	Bartlettina sordida	BASO	e5	5	253.663	92.296	5.795011704	28.456	15.92680131	1.2	9.99680131	0.105011704	4.156	106
CBG	3	Bartlettina sordida	BASO	e5	5	321.836	224.968	12.54017036	161.128	17.93978818	0.65	12.00978818	6.85017036	4.248	106
CBG	3	Bartlettina sordida	BASO	e5	5	143.419	60.696	5.068234794	3.144	11.9757672	0.9	6.0457672	-0.621765206	4.263	106
CBG	3	Bartlettina sordida	BASO	e5	5	167.866	76.378	5.8950421	12.538	12.9563112	0.27	7.0263112	0.2050421	4.588	106
CBG	3	Bartlettina sordida	BASO	e5	5	268.818	82.219	5.014677607	18.379	16.39567016	2.23	10.46567016	-0.675322393	4.62	106
CBG	3	Bartlettina sordida	BASO	e5	5	311.875	83.485	4.727354491	19.645	17.65998301	0.3	11.72998301	-0.962645509	4.98	106
CBG	3	Bartlettina sordida	BASO	e5	5	164.301	62.833	4.901936629	1.007	12.81799516	0.25	6.88799516	-0.788063371	4.997	106
CBG	3	Bartlettina sordida	BASO	e5	5	291.552	82.948	4.857892572	19.108	17.07489385	2.6	11.14489385	-0.832107428	5.006	106
CBG	3	Bartlettina sordida	BASO	e5	5	210.666	78.263	5.392116499	14.423	14.51433774	0.4	8.58433774	-0.297883501	5.306	106
CBG	3	Bartlettina sordida	BASO	e5	5	72.327	55.396	6.513706423	8.444	8.504528206	0.95	2.574528206	0.823706423	5.4	106
CBG	3	Bartlettina sordida	BASO	e5	5	101.927	54.295	5.377930885	9.545	10.09589025	0.41	4.16589025	-0.312069115	5.401	106
CBG	3	Bartlettina sordida	BASO	e5	5	266.255	98.728	6.050502619	34.888	16.31732208	2.3	10.38732208	0.360502619	5.751	106
CBG	3	Bartlettina sordida	BASO	e5	5	149.912	64.331	5.254145597	0.491	12.2438556	1.85	6.3138556	-0.435854403	5.815	106
CBG	3	Bartlettina sordida	BASO	e5	5	325.945	105.46	5.841381963	41.62	18.05394694	0.4	12.12394694	0.151381963	6.31	106
CBG	3	Bartlettina sordida	BASO	e5	5	199.725	62.603	4.429747081	1.237	14.13240956	4.1	8.20240956	-1.260252919	7.193	106
CBG	3	Bartlettina sordida	BASO	e5	5	166.2773333	64.99033333	5.040019758	1.150333333	12.89485686	2.01	6.96485686	-0.649980242	8.173	106
CBG	3	Bartlettina sordida	BASO	e5	5	348.67	95.564	5.117843823	31.724	18.67270736	1.9	12.74270736	-0.572156177	8.193	106
CBG	3	Bartlettina sordida	BASO	e5	5	296.274	87.651	5.092254549	23.811	17.21261166	1.5	11.28261166	-0.597745451	8.6	106
CBG	3	Bartlettina sordida	BASO	e5	5	276.058	80.163	4.82473865	16.323	16.61499323	0.41	10.68499323	-0.86526135	9.676	106
CBG	3	Bartlettina sordida	BASO	e5	5	351.364	97.406	5.19645389	33.566	18.74470592	3.5	12.81470592	-0.49354611	9.803	106
CBG	3	Bartlettina sordida	BASO	e5	5	347.612	93.502	5.015029826	29.662	18.64435571	2.2	12.71435571	-0.674970174	11.114	106
CBG	3	Bartlettina sordida	BASO	e5	5	209.88	64.893	4.479322424	1.053	14.48723576	1.7	8.55723576	-1.210677576	11.701	106
CBG	3	Bartlettina sordida	BASO	e5	5	329.419	113.553	6.256396872	49.713	18.14990358	1.7	12.21990358	0.566396872	11.756	106
CBG	3	Bartlettina sordida	BASO	e5	5	307.576	85.71	4.887145542	21.87	17.53784479	1.5	11.60784479	-0.802854458	11.791	106
CBG	3	Bartlettina sordida	BASO	e5	5	234.638	67.69	4.419013619	3.85	15.31789803	1.7	9.38789803	-1.270986381	11.82	106
CBG	3	Bartlettina sordida	BASO	e5	5	397.9	97.809	4.903338201	33.969	19.94743091	0.8	14.01743091	-0.786661799	11.83	106
BBG	1	Blumea sp.	BLBA	e6	6	82.194	55.325	6.10240974	8.515	9.066090668	1.05	3.136090668	0.41240974	0	13
BBG	1	Blumea sp.	BLBA	e6	6	84.80175	50.15675	5.446618797	13.68325	9.208786565	0.8	3.278786565	-0.243381203	0	13
BBG	1	Blumea sp.	BLBA	e6	6	93.523	55.93	5.783431613	7.91	9.670729031	0.21	3.740729031	0.093431613	0	13
BBG	1	Blumea sp.	BLBA	e6	6	97.516	57.655	5.838469787	6.185	9.875018987	0.6	3.945018987	0.148469787	0	13
BRBG	2	Blumea sp.	BLBA	e6	6	120.677	54.101	4.924850371	9.739	10.98530837	0.3	5.05530837	-0.765149629	0	13
BBG	1	Blumea sp.	BLBA	e6	6	177.099	79.554	5.977973239	15.714	13.30785482	0.7	7.37785482	0.287973239	0.5	13
BBG	1	Blumea sp.	BLBA	e6	6	74.033	51.298	5.961942168	12.542	8.604243139	0.4	2.674243139	0.271942168	1.05	13
CBG	3	Blumea sp.	BLBA	e6	6	114.708	59.685	5.572734395	4.155	10.71018207	0.35	4.78018207	-0.117265605	1.1	13
BBG	1	Blumea sp.	BLBA	e6	6	82.575	49.945	5.49626579	13.895	9.087078739	1.4	3.157078739	-0.19373421	2.177	13
BBG	1	Blumea sp.	BLBA	e6	6	104.077	55.095	5.400510375	8.745	10.20181356	0.5	4.27181356	-0.289489625	2.881	13
CBG	3	Blumea sp.	BLBA	e6	6	213.202	68.565	4.695770284	4.725	14.60143829	0.39	8.67143829	-0.994229716	5.138	13
BBG	1	Blumea sp.	BLBA	e6	6	209.041	89.396	6.18304418	25.556	14.45825024	1.1	8.52825024	0.49304418	5.211	13
BBG	1	Blumea sp.	BLBA	e6	6	116.043	63.264	5.87282654	0.576	10.77232565	0.5	4.84232565	0.18282654	10.64	13
BBG	1	Brugmansia x candida	BRCA	e7	7	120.178	53.321	4.863913016	10.519	10.96257269	2.1	5.03257269	-0.826086984	0	41
CBG	3	Brugmansia x candida	BRCA	e7	7	122.756	56.014	5.055629308	7.826	11.07953068	1.7	5.14953068	-0.634370692	0	41
CBG	3	Brugmansia x candida	BRCA	e7	7	151.636	59.059	4.796063552	4.781	12.31405701	2.8	6.38405701	-0.893936448	0	41
CBG	3	Brugmansia x candida	BRCA	e7	7	241.011	80.786	5.203764965	16.946	15.52452898	0.95	9.59452898	-0.486235035	0	41
CBG	3	Brugmansia x candida	BRCA	e7	7	272.599	87.124	5.276861277	23.284	16.51057237	1.1	10.58057237	-0.413138723	0	41
CBG	3	Brugmansia x candida	BRCA	e7	7	316.015	89.523	5.035942685	25.683	17.77681074	1.5	11.84681074	-0.654057315	0	41
CBG	3	Brugmansia x candida	BRCA	e7	7	325.268	96.973	5.376877742	33.133	18.03518783	2.5	12.10518783	-0.313122258	0	41
CBG	3	Brugmansia x candida	BRCA	e7	7	398.518	99.309	4.974674136	35.469	19.96291562	2.3	14.03291562	-0.715325864	0.5	41
CBG	3	Brugmansia x candida	BRCA	e7	7	151.59	59.386	4.823350227	4.454	12.31218908	0.95	6.38218908	-0.866649773	1.177	41
BRBG	2	Brugmansia x candida	BRCA	e7	7	147.051	63.653	5.249100476	0.187	12.12645868	2.974	6.19645868	-0.440899524	1.3	41
CBG	3	Brugmansia x candida	BRCA	e7	7	104.05	51.571	5.055737427	12.269	10.20049018	1.1	4.27049018	-0.634262573	1.411	41
CBG	3	Brugmansia x candida	BRCA	e7	7	108.67	50.809	4.874003244	13.031	10.4244904	3.5	4.4944904	-0.815996756	1.444	41
CBG	3	Brugmansia x candida	BRCA	e7	7	293.803	86.569	5.050498981	22.729	17.1406826	1.85	11.2106826	-0.639501019	2.211	41
CBG	3	Brugmansia x candida	BRCA	e7	7	275.972	76.488	4.604270121	12.648	16.612405	1.8	10.682405	-1.085729879	2.317	41
CBG	3	Brugmansia x candida	BRCA	e7	7	151.051	68.477	5.571638403	4.637	12.29028071	1.45	6.36028071	-0.118361597	2.355	41
CBG	3	Brugmansia x candida	BRCA	e7	7	326.447	86.353	4.779374797	22.513	18.06784437	2.3	12.13784437	-0.910625203	2.603	41
CBG	3	Brugmansia x candida	BRCA	e7	7	363.963	94.174	4.936309701	30.334	19.07781434	1.3	13.14781434	-0.753690299	2.632	41
CBG	3	Brugmansia x candida	BRCA	e7	7	336.523	89.717	4.890658823	25.877	18.34456323	3.1	12.41456323	-0.799341177	2.645	41
CBG	3	Brugmansia x candida	BRCA	e7	7	272.229	84.074	5.095590467	20.234	16.49936362	2.07	10.56936362	-0.594409533	2.786	41
CBG	3	Brugmansia x candida	BRCA	e7	7	391.206	81.386	4.11478313	17.546	19.77892818	1.85	13.84892818	-1.57521687	2.896	41
CBG	3	Brugmansia x candida	BRCA	e7	7	283.406	92.447	5.49146604	28.607	16.83466661	1.5	10.90466661	-0.19853396	2.93	41
CBG	3	Brugmansia x candida	BRCA	e7	7	378.321	99.195	5.099875303	35.355	19.45047557	2.1	13.52047557	-0.590124697	2.991	41
CBG	3	Brugmansia x candida	BRCA	e7	7	205.11975	73.86925	5.157745993	10.02925	14.3220023	3.752	8.3920023	-0.532254007	3.24	41
CBG	3	Brugmansia x candida	BRCA	e7	7	210.751	75.922	5.229772754	12.082	14.51726558	2.5	8.58726558	-0.460227246	3.605	41
CBG	3	Brugmansia x candida	BRCA	e7	7	228.898	91.165	6.025694887	27.325	15.1293754	2.75	9.1993754	0.335694887	3.633	41
CBG	3	Brugmansia x candida	BRCA	e7	7	225.568	66.951	4.457776842	3.111	15.0189214	1.01	9.0889214	-1.232223158	3.996	41
CBG	3	Brugmansia x candida	BRCA	e7	7	389.598	105.529	5.346424809	41.689	19.738237	1.89	13.808237	-0.343575191	4.645	41
CBG	3	Brugmansia x candida	BRCA	e7	7	220.212	76.773	5.173542497	12.933	14.83954177	0.79	8.90954177	-0.516457503	4.673	41
CBG	3	Brugmansia x candida	BRCA	e7	7	259.147	81.796	5.081114405	17.956	16.09804336	2.36	10.16804336	-0.608885595	4.818	41
BBG	1	Brugmansia x candida	BRCA	e7	7	206.765	76.434	5.315548378	12.594	14.37932544	2.5	8.44932544	-0.374451622	5.037	41
CBG	3	Brugmansia x candida	BRCA	e7	7	289.817	89.503	5.257456211	25.663	17.02401245	2.1	11.09401245	-0.432543789	7.616	41
CBG	3	Brugmansia x candida	BRCA	e7	7	388.305	83.017	4.212894114	19.177	19.7054561	1.5	13.7754561	-1.477105886	7.96	41
CBG	3	Brugmansia x candida	BRCA	e7	7	192.893	72.002	5.184254654	8.162	13.88859244	4.49	7.95859244	-0.505745346	8.446	41
CBG	3	Brugmansia x candida	BRCA	e7	7	178.537	69.617	5.21016153	5.777	13.36177383	1.58	7.43177383	-0.47983847	8.491	41
CBG	3	Brugmansia x candida	BRCA	e7	7	304.891	94.934	5.436876621	31.094	17.46112826	2.5	11.53112826	-0.253123379	8.633	41
CBG	3	Brugmansia x candida	BRCA	e7	7	387.391	99.825	5.071828449	35.985	19.68225089	0.8	13.75225089	-0.618171551	8.926	41
CBG	3	Brugmansia x candida	BRCA	e7	7	134.783	54.828	4.722640039	9.012	11.60960809	4.5	5.67960809	-0.967359961	8.95	41
CBG	3	Brugmansia x candida	BRCA	e7	7	324.733	77.117	4.279439727	13.277	18.02034961	2.3	12.09034961	-1.410560273	9.076	41
CBG	3	Brugmansia x candida	BRCA	e7	7	398.82	82.583	4.135254005	18.743	19.97047821	1.6	14.04047821	-1.554745995	10.064	41
CBG	3	Brugmansia x candida	BRCA	e7	7	265.332	88.582	5.438143535	24.742	16.2890147	3.5	10.3590147	-0.251856465	10.482	41
CBG	3	Brugmansia x candida	BRCA	e7	7	133.68	50.595	4.375970462	13.245	11.56200675	2.9	5.63200675	-1.314029538	10.585	41
CBG	3	Calathea lietzei	MALI	e8	8	70.495	47.804	5.693575451	16.036	8.396130061	0.38	2.466130061	0.003575451	0	22
CBG	3	Calathea lietzei	MALI	e8	8	73.963	58.078	6.753118854	5.762	8.600174417	0.47	2.670174417	1.063118854	0	22
CBG	3	Calathea lietzei	MALI	e8	8	92.172	75.419	7.855634415	11.579	9.60062498	0.4	3.67062498	2.165634415	0	22
CBG	3	Calathea lietzei	MALI	e8	8	101.353	58.557	5.816483691	5.283	10.06742271	0.4	4.13742271	0.126483691	0	22
CBG	3	Calathea lietzei	MALI	e8	8	109.484	54.394	5.198471519	9.446	10.46346023	0.41	4.53346023	-0.491528481	0	22
CBG	3	Calathea lietzei	MALI	e8	8	57.966	47.826	6.281702917	16.014	7.613540569	0.3	1.683540569	0.591702917	1.363	22
CBG	3	Calathea lietzei	MALI	e8	8	72.883	46.009	5.389266669	17.831	8.537154093	0.38	2.607154093	-0.300733331	1.364	22
CBG	3	Calathea lietzei	MALI	e8	8	114.859	54.561	5.090961422	9.279	10.71722912	0.4	4.78722912	-0.599038578	1.555	22
CBG	3	Calathea lietzei	MALI	e8	8	92.5	78.903	8.20394329	15.063	9.617692031	0.41	3.687692031	2.51394329	1.591	22
CBG	3	Calathea lietzei	MALI	e8	8	85.872	48.291	5.211232021	15.549	9.266714628	0.62	3.336714628	-0.478767979	2.491	22
CBG	3	Calathea lietzei	MALI	e8	8	114.977	69.457	6.477546434	5.617	10.72273286	0.32	4.79273286	0.787546434	2.623	22
CBG	3	Calathea lietzei	MALI	e8	8	67.327	62.634	7.633355984	1.206	8.205303163	0.38	2.275303163	1.943355984	2.994	22
CBG	3	Calathea lietzei	MALI	e8	8	114.66	70.02	6.539072277	6.18	10.70794098	0.31	4.77794098	0.849072277	3.625	22
CBG	3	Calathea lietzei	MALI	e8	8	93.751	69.475	7.175308878	5.635	9.682510005	0.36	3.752510005	1.485308878	3.817	22
CBG	3	Calathea lietzei	MALI	e8	8	69.311	47.446	5.698998231	16.394	8.325322817	0.55	2.395322817	0.008998231	3.862	22
CBG	3	Calathea lietzei	MALI	e8	8	72.674	69.432	8.144607185	5.592	8.524904692	0.25	2.594904692	2.454607185	3.93	22
CBG	3	Calathea lietzei	MALI	e8	8	99.326	86.286	8.657826204	22.446	9.966243023	0.44	4.036243023	2.967826204	4.235	22
CBG	3	Calathea lietzei	MALI	e8	8	74.38	56.768	6.582267181	7.072	8.624384036	0.45	2.694384036	0.892267181	4.694	22
CBG	3	Calathea lietzei	MALI	e8	8	128.653	83.246	7.339279308	19.406	11.34253058	0.42	5.41253058	1.649279308	5.988	22
CBG	3	Calathea lietzei	MALI	e8	8	64.153	65.342	8.158004456	1.502	8.009556792	0.36	2.079556792	2.468004456	6.669	22
CBG	3	Calathea lietzei	MALI	e8	8	88.166	61.389	6.537925841	2.451	9.389675181	0.51	3.459675181	0.847925841	8.96	22
CBG	3	Calathea lietzei	MALI	e8	8	82.753	57.929	6.368016178	5.911	9.096867593	0.47	3.166867593	0.678016178	10.052	22
BRBG	2	Calliandra callothyrsus	CACA	e9	9	11.774	26.274	7.657097548	37.566	3.431326274	0.25	-2.498673726	1.967097548	0	41
BRBG	2	Calliandra callothyrsus	CACA	e9	9	14.915	42.153	10.91482708	21.687	3.861994303	0.4	-2.068005697	5.22482708	0	41
BRBG	2	Calliandra callothyrsus	CACA	e9	9	22.793	93.526	19.58987276	29.686	4.774201504	0.27	-1.155798496	13.89987276	0	41
BRBG	2	Calliandra callothyrsus	CACA	e9	9	32.356	63.796	11.21543276	0.044	5.688233469	0.6	-0.241766531	5.52543276	0	41
BRBG	2	Calliandra callothyrsus	CACA	e9	9	49.291	124.57	17.74310612	60.73	7.020754945	0.25	1.090754945	12.05310612	0	41
KBG	4	Calliandra callothyrsus	CACA	e9	9	65.181	101.214	12.53660894	37.374	8.073475088	4.32	2.143475088	6.84660894	0	41
KBG	4	Calliandra callothyrsus	CACA	e9	9	109.39	103.42	9.8881654	39.58	10.45896744	5.2	4.52896744	4.1981654	0	41
KBG	4	Calliandra callothyrsus	CACA	e9	9	143.729	178.859	14.91896161	115.019	11.98870302	4.1	6.05870302	9.22896161	0	41
BRBG	2	Calliandra callothyrsus	CACA	e9	9	15.957	56.945	14.25541861	6.895	3.994621384	0.3	-1.935378616	8.56541861	0.633	41
BRBG	2	Calliandra callothyrsus	CACA	e9	9	24.587	98.385	19.84157392	34.545	4.958528007	0.6	-0.971471993	14.15157392	0.922	41
BRBG	2	Calliandra callothyrsus	CACA	e9	9	31.662	78.144	13.88757654	14.304	5.626899679	0.6	-0.303100321	8.19757654	1.062	41
BRBG	2	Calliandra callothyrsus	CACA	e9	9	74.089	120.935	14.04996177	57.095	8.607496733	1.1	2.677496733	8.35996177	1.074	41
BRBG	2	Calliandra callothyrsus	CACA	e9	9	48.083	85.847	12.38024801	22.007	6.934190652	0.6	1.004190652	6.69024801	1.102	41
BRBG	2	Calliandra callothyrsus	CACA	e9	9	49.22	72.665	10.35748882	8.825	7.015696687	0.3	1.085696687	4.66748882	1.15	41
BRBG	2	Calliandra callothyrsus	CACA	e9	9	57.931	131.026	17.21479956	67.186	7.611241686	1.1	1.681241686	11.52479956	1.209	41
BRBG	2	Calliandra callothyrsus	CACA	e9	9	142.261	167.318	14.02812852	103.478	11.92732158	1.1	5.99732158	8.33812852	1.253	41
BRBG	2	Calliandra callothyrsus	CACA	e9	9	77.779	78.484	8.899179188	14.644	8.81924033	0.6	2.88924033	3.209179188	1.44	41
BRBG	2	Calliandra callothyrsus	CACA	e9	9	19.88	53.499	11.9987906	10.341	4.458699362	0.45	-1.471300638	6.3087906	1.635	41
BRBG	2	Calliandra callothyrsus	CACA	e9	9	75.426	106.154	12.22294409	42.314	8.684814333	0.5	2.754814333	6.53294409	1.718	41
BRBG	2	Calliandra callothyrsus	CACA	e9	9	76.341	170.991	19.57015791	107.151	8.737333689	0.65	2.807333689	13.88015791	1.73	41
BRBG	2	Calliandra callothyrsus	CACA	e9	9	78.724	161.035	18.14958509	97.195	8.87265462	0.6	2.94265462	12.45958509	1.773	41
BRBG	2	Calliandra callothyrsus	CACA	e9	9	54.553	95.976	12.99431309	32.136	7.386000271	0.4	1.456000271	7.30431309	1.827	41
BRBG	2	Calliandra callothyrsus	CACA	e9	9	116.56	195.138	18.0745328	131.298	10.79629566	1.65	4.86629566	12.3845328	1.894	41
BRBG	2	Calliandra callothyrsus	CACA	e9	9	17.394	44.529	10.67685167	19.311	4.170611466	0.3	-1.759388534	4.98685167	1.956	41
BRBG	2	Calliandra callothyrsus	CACA	e9	9	46.924	108.983	15.90967271	45.143	6.850109488	0.7	0.920109488	10.21967271	1.97	41
BRBG	2	Calliandra callothyrsus	CACA	e9	9	50.713	98.533	13.83636642	34.693	7.12130606	0.3	1.19130606	8.14636642	1.995	41
BRBG	2	Calliandra callothyrsus	CACA	e9	9	18.13	52.757	12.39028196	11.083	4.257933771	0.36	-1.672066229	6.70028196	2.354	41
BRBG	2	Calliandra callothyrsus	CACA	e9	9	23.879	78.018	15.96565517	14.178	4.88661437	1.1	-1.04338563	10.27565517	2.39	41
BRBG	2	Calliandra callothyrsus	CACA	e9	9	85.389	166.443	18.0121092	102.603	9.240616863	1.01	3.310616863	12.3221092	2.863	41
KBG	4	Calliandra callothyrsus	CACA	e9	9	140.208	167.347	14.13290807	103.507	11.84094591	2.3	5.91094591	8.44290807	3.119	41
BRBG	2	Calliandra callothyrsus	CACA	e9	9	74.726	140.889	16.29825914	77.049	8.644420166	0.4	2.714420166	10.60825914	3.538	41
BRBG	2	Calliandra callothyrsus	CACA	e9	9	49.584	116.937	16.60661696	53.097	7.041590729	0.45	1.111590729	10.91661696	3.556	41
BRBG	2	Calliandra callothyrsus	CACA	e9	9	39.709	67.629	10.73219341	3.789	6.301507756	0.15	0.371507756	5.04219341	3.71	41
BRBG	2	Calliandra callothyrsus	CACA	e9	9	55.568	90.939	12.19938089	27.099	7.454394677	1.05	1.524394677	6.50938089	3.72	41
BRBG	2	Calliandra callothyrsus	CACA	e9	9	60.468	146.541	18.84500898	82.701	7.776117283	0.61	1.846117283	13.15500898	3.895	41
BRBG	2	Calliandra callothyrsus	CACA	e9	9	53.038	106.614	14.63931205	42.774	7.282719272	0.6	1.352719272	8.94931205	4.378	41
BRBG	2	Calliandra callothyrsus	CACA	e9	9	29.635	93.998	17.26697051	30.158	5.443803817	2.1	-0.486196183	11.57697051	4.411	41
BRBG	2	Calliandra callothyrsus	CACA	e9	9	89.108	122.812	13.01015456	58.972	9.439703385	0.6	3.509703385	7.32015456	4.65	41
BRBG	2	Calliandra callothyrsus	CACA	e9	9	34.779	92.533	15.69054748	28.693	5.897372296	1.1	-0.032627704	10.00054748	5.651	41
BRBG	2	Calliandra callothyrsus	CACA	e9	9	15.496	71.14	18.07191008	7.3	3.936495904	0.48	-1.993504096	12.38191008	7.043	41
BRBG	2	Calliandra callothyrsus	CACA	e9	9	121.881	133.832	12.12249361	69.992	11.03997283	0.7	5.10997283	6.43249361	7.973	41
KBG	4	Calliandra tetragona	ZATE	e10	10	52.84	219.309	30.16998194	155.469	7.269112738	2	1.339112738	24.47998194	0	25
KBG	4	Calliandra tetragona	ZATE	e10	10	81.873	121.733	13.45358332	57.893	9.048370019	2.1	3.118370019	7.76358332	0	25
KBG	4	Calliandra tetragona	ZATE	e10	10	63.626	179.776	22.53794956	115.936	7.97659075	1.14	2.04659075	16.84794956	0.4	25
KBG	4	Calliandra tetragona	ZATE	e10	10	80.527	206.656	23.02911556	142.816	8.973683747	1.9	3.043683747	17.33911556	0.908	25
CBG	3	Calliandra tetragona	ZATE	e10	10	86.849	342.257	36.72568697	278.417	9.319281088	1.85	3.389281088	31.03568697	1.171	25
KBG	4	Calliandra tetragona	ZATE	e10	10	47.629	142.599	20.66239922	78.759	6.901376674	1.5	0.971376674	14.97239922	1.21	25
KBG	4	Calliandra tetragona	ZATE	e10	10	49.546	201.028	28.5596087	137.188	7.038891958	2.5	1.108891958	22.8696087	1.66	25
KBG	4	Calliandra tetragona	ZATE	e10	10	47.302	240.148	34.91718486	176.308	6.877644946	3.1	0.947644946	29.22718486	1.745	25
KBG	4	Calliandra tetragona	ZATE	e10	10	39.41	158.883	25.30895503	95.043	6.277738446	1.7	0.347738446	19.61895503	2.05	25
KBG	4	Calliandra tetragona	ZATE	e10	10	109.917	200.731	19.14617459	136.891	10.48413087	1.3	4.55413087	13.45617459	2.3	25
KBG	4	Calliandra tetragona	ZATE	e10	10	44.94	147.171	21.95359797	83.331	6.703730305	1.12	0.773730305	16.26359797	2.44	25
KBG	4	Calliandra tetragona	ZATE	e10	10	73.835	164.618	19.1578241	100.778	8.592729485	1.5	2.662729485	13.4678241	3.239	25
KBG	4	Calliandra tetragona	ZATE	e10	10	56.277	200.438	26.71865496	136.598	7.501799784	1.5	1.571799784	21.02865496	4.024	25
KBG	4	Calliandra tetragona	ZATE	e10	10	60.235	197.314	25.42338905	133.474	7.761121053	1.8	1.831121053	19.73338905	4.282	25
CBG	3	Calliandra tetragona	ZATE	e10	10	157.123	296.212	23.63103629	232.372	12.53487136	7.519	6.60487136	17.94103629	4.766	25
KBG	4	Calliandra tetragona	ZATE	e10	10	31.688	171.413	30.45063413	107.573	5.629209536	1.7	-0.300790464	24.76063413	5.234	25
KBG	4	Calliandra tetragona	ZATE	e10	10	92.812	173.938	18.05478855	110.098	9.633898484	1.4	3.703898484	12.36478855	5.901	25
CBG	3	Calliandra tetragona	ZATE	e10	10	94.443	406.152	41.79301561	342.312	9.718178842	12.1	3.788178842	36.10301561	6.318	25
CBG	3	Calliandra tetragona	ZATE	e10	10	33.096	132.408	23.01582102	68.568	5.752912306	8.586	-0.177087694	17.32582102	6.67	25
KBG	4	Calliandra tetragona	ZATE	e10	10	61.025	187.728	24.03118348	123.888	7.811849973	2.3	1.881849973	18.34118348	7.44	25
CBG	3	Calliandra tetragona	ZATE	e10	10	60.12	317.025	40.88688505	253.185	7.75370879	2.9	1.82370879	35.19688505	7.614	25
CBG	3	Calliandra tetragona	ZATE	e10	10	81.61	212.894	23.56631796	149.054	9.033825325	3.7	3.103825325	17.87631796	8	25
CBG	3	Calliandra tetragona	ZATE	e10	10	82.926	378.891	41.60724217	315.051	9.106371396	8.964	3.176371396	35.91724217	8.19	25
CBG	3	Calliandra tetragona	ZATE	e10	10	145.521	239.938	19.89006486	176.098	12.06320853	9.285	6.13320853	14.20006486	8.436	25
CBG	3	Calliandra tetragona	ZATE	e10	10	56.843	232.219	30.80060557	168.379	7.539429687	13.1	1.609429687	25.11060557	8.925	25
CBG	3	Cestrum aurantiacum	CEAU	e11	11	14.482	18.689	4.911021014	45.151	3.805522303	0.18	-2.124477697	-0.778978986	0	399
CBG	3	Cestrum aurantiacum	CEAU	e11	11	18.601	25.01	5.798899009	38.83	4.312887664	1.1	-1.617112336	0.108899009	0	399
CBG	3	Cestrum aurantiacum	CEAU	e11	11	23.158	26.788	5.566596798	37.052	4.812275969	1.1	-1.117724031	-0.123403202	0	399
CBG	3	Cestrum aurantiacum	CEAU	e11	11	23.849	32.393	6.633092967	31.447	4.883543795	0.61	-1.046456205	0.943092967	0	399
CBG	3	Cestrum aurantiacum	CEAU	e11	11	24.897	24.575	4.925156294	39.265	4.989689369	1.65	-0.940310631	-0.764843706	0	399
CBG	3	Cestrum aurantiacum	CEAU	e11	11	26.19	25.602	5.002719398	38.238	5.117616633	4.714	-0.812383367	-0.687280602	0	399
CBG	3	Cestrum aurantiacum	CEAU	e11	11	29.434	31.982	5.894961542	31.858	5.425311051	1.68	-0.504688949	0.204961542	0	399
CBG	3	Cestrum aurantiacum	CEAU	e11	11	29.658	25.521	4.686264067	38.319	5.445915901	6.3	-0.484084099	-1.003735933	0	399
CBG	3	Cestrum aurantiacum	CEAU	e11	11	32.849	30.98	5.405306647	32.86	5.731404714	1.822	-0.198595286	-0.284693353	0	399
CBG	3	Cestrum aurantiacum	CEAU	e11	11	34.112	31.055	5.317138123	32.785	5.84054792	6.912	-0.08945208	-0.372861877	0	399
CBG	3	Cestrum aurantiacum	CEAU	e11	11	34.177	35.154	6.013229497	28.686	5.846109818	5.477	-0.083890182	0.323229497	0	399
CBG	3	Cestrum aurantiacum	CEAU	e11	11	36.14	31.55	5.248138522	32.29	6.011655346	6.257	0.081655346	-0.441861478	0	399
CBG	3	Cestrum aurantiacum	CEAU	e11	11	37.115	33.043	5.423813378	30.797	6.092208138	1.68	0.162208138	-0.266186622	0	399
CBG	3	Cestrum aurantiacum	CEAU	e11	11	37.153	31.777	5.213338809	32.063	6.095326078	1.72	0.165326078	-0.476661191	0	399
CBG	3	Cestrum aurantiacum	CEAU	e11	11	37.812	32.19	5.234873025	31.65	6.149146282	1.2	0.219146282	-0.455126975	0	399
CBG	3	Cestrum aurantiacum	CEAU	e11	11	38.099	32.47	5.260481532	31.37	6.17243874	6.106	0.24243874	-0.429518468	0	399
CBG	3	Cestrum aurantiacum	CEAU	e11	11	38.328	33.002	5.330674702	30.838	6.190961153	6.303	0.260961153	-0.359325298	0	399
CBG	3	Cestrum aurantiacum	CEAU	e11	11	38.836	36.234	5.814321387	27.606	6.231853657	0.95	0.301853657	0.124321387	0	399
CBG	3	Cestrum aurantiacum	CEAU	e11	11	39.124	34.29	5.482086199	29.55	6.254918065	1.187	0.324918065	-0.207913801	0	399
CBG	3	Cestrum aurantiacum	CEAU	e11	11	42.129	35.963	5.540708952	27.877	6.490685634	6.061	0.560685634	-0.149291048	0	399
CBG	3	Cestrum aurantiacum	CEAU	e11	11	42.152	33.728	5.194951489	30.112	6.492457162	0.9	0.562457162	-0.495048511	0	399
CBG	3	Cestrum aurantiacum	CEAU	e11	11	44.359	33.928	5.094099058	29.912	6.66025525	0.47	0.73025525	-0.595900942	0	399
CBG	3	Cestrum aurantiacum	CEAU	e11	11	45.947	33.751	4.979182731	30.089	6.778421645	0.6	0.848421645	-0.710817269	0	399
CBG	3	Cestrum aurantiacum	CEAU	e11	11	46.622	38.189	5.592974461	25.651	6.828030463	1.5	0.898030463	-0.097025539	0	399
CBG	3	Cestrum aurantiacum	CEAU	e11	11	50.246	33.521	4.728966299	30.319	7.088441296	5.009	1.158441296	-0.961033701	0	399
CBG	3	Cestrum aurantiacum	CEAU	e11	11	51.08	38.597	5.400427071	25.243	7.147027354	1.3	1.217027354	-0.289572929	0	399
CBG	3	Cestrum aurantiacum	CEAU	e11	11	51.215	39.825	5.564897839	24.015	7.156465608	2.179	1.226465608	-0.125102161	0	399
CBG	3	Cestrum aurantiacum	CEAU	e11	11	53.228	35.204	4.825273541	28.636	7.295752189	4.414	1.365752189	-0.864726459	0	399
CBG	3	Cestrum aurantiacum	CEAU	e11	11	54.63	38.024	5.144488503	25.816	7.391210997	2.2	1.461210997	-0.545511497	0	399
CBG	3	Cestrum aurantiacum	CEAU	e11	11	55.589	39.126	5.247724414	24.714	7.455803109	2.5	1.525803109	-0.442275586	0	399
CBG	3	Cestrum aurantiacum	CEAU	e11	11	55.814	60.732	8.129166323	3.108	7.470876789	3.999	1.540876789	2.439166323	0	399
CBG	3	Cestrum aurantiacum	CEAU	e11	11	56.055	41.189	5.501410724	22.651	7.486988714	3.5	1.556988714	-0.188589276	0	399
CBG	3	Cestrum aurantiacum	CEAU	e11	11	61.106	41.772	5.343715663	22.068	7.817032685	3.804	1.887032685	-0.346284337	0	399
CBG	3	Cestrum aurantiacum	CEAU	e11	11	74.838	50.34	5.819050482	13.5	8.650895907	1.721	2.720895907	0.129050482	0	399
CBG	3	Cestrum aurantiacum	CEAU	e11	11	75.099	46.805	5.401012377	17.035	8.665967921	2.2	2.735967921	-0.288987623	0	399
CBG	3	Cestrum aurantiacum	CEAU	e11	11	85.462	44.92	4.859070738	18.92	9.244565971	1.504	3.314565971	-0.830929262	0	399
CBG	3	Cestrum aurantiacum	CEAU	e11	11	86.772	49.563	5.320687866	14.277	9.315148952	5.1	3.385148952	-0.369312134	0	399
CBG	3	Cestrum aurantiacum	CEAU	e11	11	107.38	56.73	5.474583495	7.11	10.36243215	1.8	4.43243215	-0.215416505	0	399
CBG	3	Cestrum aurantiacum	CEAU	e11	11	112.7	55.596	5.236988114	8.244	10.61602562	4.77	4.68602562	-0.453011886	0	399
CBG	3	Cestrum aurantiacum	CEAU	e11	11	117.887	59.629	5.491924627	4.211	10.857578	1.2	4.927578	-0.198075373	0	399
CBG	3	Cestrum aurantiacum	CEAU	e11	11	88.842	50.658	5.374510012	13.182	9.425603429	1.2	3.495603429	-0.315489988	0.499	399
CBG	3	Cestrum aurantiacum	CEAU	e11	11	41.45	40.587	6.304123086	23.253	6.438167441	5.5	0.508167441	0.614123086	0.5	399
CBG	3	Cestrum aurantiacum	CEAU	e11	11	36.765	33.444	5.515703719	30.396	6.063414879	3.393	0.133414879	-0.174296281	0.52	399
CBG	3	Cestrum aurantiacum	CEAU	e11	11	45.132	33.183	4.939390445	30.657	6.718035427	1.037	0.788035427	-0.750609555	0.55	399
CBG	3	Cestrum aurantiacum	CEAU	e11	11	45.689	38.263	5.660739783	25.577	6.759363875	0.5	0.829363875	-0.029260217	0.73	399
CBG	3	Cestrum aurantiacum	CEAU	e11	11	42.298	29.369	4.515743265	34.471	6.50369126	4.565	0.57369126	-1.174256735	0.787	399
CBG	3	Cestrum aurantiacum	CEAU	e11	11	65.553	43.107	5.324165092	20.733	8.096480717	6.183	2.166480717	-0.365834908	0.798	399
CBG	3	Cestrum aurantiacum	CEAU	e11	11	62.985	39.992	5.039118332	23.848	7.936308966	1.6	2.006308966	-0.650881668	0.843	399
CBG	3	Cestrum aurantiacum	CEAU	e11	11	25.597	26.212	5.180904954	37.628	5.059347784	0.45	-0.870652216	-0.509095046	0.846	399
CBG	3	Cestrum aurantiacum	CEAU	e11	11	96.752	50.592	5.143418619	13.248	9.836259452	1.8	3.906259452	-0.546581381	0.871	399
CBG	3	Cestrum aurantiacum	CEAU	e11	11	84.114	50.157	5.468867601	13.683	9.171368491	1.8	3.241368491	-0.221132399	0.9	399
CBG	3	Cestrum aurantiacum	CEAU	e11	11	94.022	53.971	5.566032302	9.869	9.696494212	1.2	3.766494212	-0.123967698	0.9	399
CBG	3	Cestrum aurantiacum	CEAU	e11	11	64.728	41.226	5.124188587	22.614	8.04537134	3.329	2.11537134	-0.565811413	0.917	399
CBG	3	Cestrum aurantiacum	CEAU	e11	11	52.639	37.795	5.209313982	26.045	7.255273944	5.058	1.325273944	-0.480686018	0.925	399
CBG	3	Cestrum aurantiacum	CEAU	e11	11	40.801	38.634	6.048313194	25.206	6.387566047	0.8	0.457566047	0.358313194	0.99	399
CBG	3	Cestrum aurantiacum	CEAU	e11	11	49.899	37.474	5.304984647	26.366	7.063922423	4.181	1.133922423	-0.385015353	0.995	399
CBG	3	Cestrum aurantiacum	CEAU	e11	11	24.629	22.8	4.594216504	41.04	4.962761328	0.49	-0.967238672	-1.095783496	1	399
CBG	3	Cestrum aurantiacum	CEAU	e11	11	30.818	28.782	5.184641639	35.058	5.551396221	2.5	-0.378603779	-0.505358361	1.019	399
CBG	3	Cestrum aurantiacum	CEAU	e11	11	21.479	22.779	4.91504644	41.061	4.634544206	6.197	-1.295455794	-0.77495356	1.026	399
CBG	3	Cestrum aurantiacum	CEAU	e11	11	44.393	34.375	5.159236773	29.465	6.662807216	1.11	0.732807216	-0.530763227	1.026	399
CBG	3	Cestrum aurantiacum	CEAU	e11	11	73.05	48.173	5.636293277	15.667	8.546929273	1.61	2.616929273	-0.053706723	1.041	399
CBG	3	Cestrum aurantiacum	CEAU	e11	11	73.48	45.08	5.258953534	18.76	8.572047597	2.05	2.642047597	-0.431046466	1.048	399
CBG	3	Cestrum aurantiacum	CEAU	e11	11	51.369	38.332	5.348240443	25.508	7.167217033	2.5	1.237217033	-0.341759557	1.1	399
CBG	3	Cestrum aurantiacum	CEAU	e11	11	41.19	34.16	5.32257716	29.68	6.417943596	5.628	0.487943596	-0.36742284	1.109	399
CBG	3	Cestrum aurantiacum	CEAU	e11	11	42.028	38.66	5.963380047	25.18	6.482900585	1.86	0.552900585	0.273380047	1.143	399
CBG	3	Cestrum aurantiacum	CEAU	e11	11	31.926	31.787	5.625709305	32.053	5.650309726	1.239	-0.279690274	-0.064290695	1.147	399
CBG	3	Cestrum aurantiacum	CEAU	e11	11	33.138	34.272	5.953554072	29.568	5.756561474	2.1	-0.173438526	0.263554072	1.168	399
CBG	3	Cestrum aurantiacum	CEAU	e11	11	54.856	41.237	5.567689334	22.603	7.406483646	0.78	1.476483646	-0.122310666	1.181	399
CBG	3	Cestrum aurantiacum	CEAU	e11	11	47.483	35.087	5.091868295	28.753	6.890790956	3	0.960790956	-0.598131705	1.195	399
CBG	3	Cestrum aurantiacum	CEAU	e11	11	9.985	16.227	5.135280865	47.613	3.159905062	1.7	-2.770094938	-0.554719135	1.197	399
CBG	3	Cestrum aurantiacum	CEAU	e11	11	44.127	35.987	5.417431673	27.853	6.642815668	6.926	0.712815668	-0.272568327	1.199	399
CBG	3	Cestrum aurantiacum	CEAU	e11	11	60.374	43.366	5.581158937	20.474	7.770070785	1.5	1.840070785	-0.108841063	1.2	399
CBG	3	Cestrum aurantiacum	CEAU	e11	11	141.638	59.181	4.972701685	4.659	11.90117641	2.5	5.97117641	-0.717298315	1.2	399
CBG	3	Cestrum aurantiacum	CEAU	e11	11	27.509	28.01	5.340423609	35.83	5.244902287	0.7	-0.685097713	-0.349576391	1.255	399
CBG	3	Cestrum aurantiacum	CEAU	e11	11	54.184	34.243	4.651963243	29.597	7.360978196	1.21	1.430978196	-1.038036757	1.256	399
CBG	3	Cestrum aurantiacum	CEAU	e11	11	51.177	54.554	7.625866311	9.286	7.153810174	1.7	1.223810174	1.935866311	1.281	399
CBG	3	Cestrum aurantiacum	CEAU	e11	11	45.497	42.979	6.37184094	20.861	6.745146403	3.05	0.815146403	0.68184094	1.293	399
CBG	3	Cestrum aurantiacum	CEAU	e11	11	51.169	36.1	5.046656402	27.74	7.153251009	5.242	1.223251009	-0.643343598	1.302	399
CBG	3	Cestrum aurantiacum	CEAU	e11	11	82.294	49.026	5.404336404	14.814	9.071604048	3.637	3.141604048	-0.285663596	1.32	399
CBG	3	Cestrum aurantiacum	CEAU	e11	11	26.875	37.072	7.151082361	26.768	5.184110338	1.75	-0.745889662	1.461082361	1.348	399
CBG	3	Cestrum aurantiacum	CEAU	e11	11	37.472	32.597	5.325056202	31.243	6.12143774	0.23	0.19143774	-0.364943798	1.375	399
CBG	3	Cestrum aurantiacum	CEAU	e11	11	36.278	30.297	5.030115516	33.543	6.023122114	4.1	0.093122114	-0.659884484	1.392	399
CBG	3	Cestrum aurantiacum	CEAU	e11	11	19.266	24.605	5.605670822	39.235	4.389305184	8.348	-1.540694816	-0.084329178	1.42	399
CBG	3	Cestrum aurantiacum	CEAU	e11	11	45.761	33.976	5.022552613	29.864	6.764687724	1.2	0.834687724	-0.667447387	1.423	399
CBG	3	Cestrum aurantiacum	CEAU	e11	11	36.522	31.431	5.20092897	32.409	6.043343445	5.424	0.113343445	-0.48907103	1.428	399
CBG	3	Cestrum aurantiacum	CEAU	e11	11	51.629	35.634	4.959269607	28.206	7.185332282	2.31	1.255332282	-0.730730393	1.451	399
CBG	3	Cestrum aurantiacum	CEAU	e11	11	20.993	31.171	6.803203818	32.669	4.581811869	0.33	-1.348188131	1.113203818	1.464	399
CBG	3	Cestrum aurantiacum	CEAU	e11	11	35.449	26.732	4.489825459	37.108	5.953906281	2.8	0.023906281	-1.200174541	1.474	399
CBG	3	Cestrum aurantiacum	CEAU	e11	11	142.026	64.498	5.412056477	0.658	11.91746617	2.505	5.98746617	-0.277943523	1.48	399
CBG	3	Cestrum aurantiacum	CEAU	e11	11	54.916	40.804	5.506216591	23.036	7.410533044	2.15	1.480533044	-0.183783409	1.512	399
CBG	3	Cestrum aurantiacum	CEAU	e11	11	59.533	52.486	6.802437998	11.354	7.715763086	1.95	1.785763086	1.112437998	1.533	399
CBG	3	Cestrum aurantiacum	CEAU	e11	11	23.398	24.212	5.005428902	39.628	4.83714792	2.01	-1.09285208	-0.684571098	1.541	399
CBG	3	Cestrum aurantiacum	CEAU	e11	11	50.367	46.646	6.572663011	17.194	7.096971185	2.1	1.166971185	0.882663011	1.547	399
CBG	3	Cestrum aurantiacum	CEAU	e11	11	53.482	39.827	5.445951562	24.013	7.313138861	1.23	1.383138861	-0.244048438	1.547	399
CBG	3	Cestrum aurantiacum	CEAU	e11	11	144.374	61.623	5.128594269	2.217	12.01557323	1.1	6.08557323	-0.561405731	1.565	399
CBG	3	Cestrum aurantiacum	CEAU	e11	11	25.933	28.208	5.539185571	35.632	5.092445385	1.2	-0.837554615	-0.150814429	1.57	399
CBG	3	Cestrum aurantiacum	CEAU	e11	11	77.503	49.454	5.617488186	14.386	8.803578818	2.05	2.873578818	-0.072511814	1.576	399
CBG	3	Cestrum aurantiacum	CEAU	e11	11	88.935	48.449	5.13746011	15.391	9.43053551	6.394	3.50053551	-0.55253989	1.58	399
CBG	3	Cestrum aurantiacum	CEAU	e11	11	39.236	34.207	5.461005636	29.633	6.263864622	4.5	0.333864622	-0.228994364	1.584	399
CBG	3	Cestrum aurantiacum	CEAU	e11	11	30.653	28.491	5.146016805	35.349	5.536515149	1.2	-0.393484851	-0.543983195	1.603	399
CBG	3	Cestrum aurantiacum	CEAU	e11	11	73.774	56.014	6.521461299	7.826	8.589179239	1.6	2.659179239	0.831461299	1.61	399
CBG	3	Cestrum aurantiacum	CEAU	e11	11	40.06	33.579	5.305328572	30.261	6.329296959	4.432	0.399296959	-0.384671428	1.617	399
CBG	3	Cestrum aurantiacum	CEAU	e11	11	97.266	51.068	5.178074822	12.772	9.86235266	6.1	3.93235266	-0.511925178	1.625	399
CBG	3	Cestrum aurantiacum	CEAU	e11	11	62.868	51.375	6.479433137	12.465	7.928934355	2.2	1.998934355	0.789433137	1.633	399
CBG	3	Cestrum aurantiacum	CEAU	e11	11	37.353	37.76	6.178303545	26.08	6.111710072	1.8	0.181710072	0.488303545	1.653	399
CBG	3	Cestrum aurantiacum	CEAU	e11	11	48.787	39.389	5.63927013	24.451	6.984769144	1.11	1.054769144	-0.05072987	1.664	399
CBG	3	Cestrum aurantiacum	CEAU	e11	11	37.808	31.775	5.167657323	32.065	6.148821025	2.531	0.218821025	-0.522342677	1.679	399
CBG	3	Cestrum aurantiacum	CEAU	e11	11	128.699	59.268	5.224355072	4.572	11.34455817	3.918	5.41455817	-0.465644928	1.69	399
CBG	3	Cestrum aurantiacum	CEAU	e11	11	68.803	48.786	5.881546351	15.054	8.29475738	2.668	2.36475738	0.191546351	1.695	399
CBG	3	Cestrum aurantiacum	CEAU	e11	11	66.401	43.023	5.279750264	20.817	8.148680875	2.057	2.218680875	-0.410249736	1.712	399
CBG	3	Cestrum aurantiacum	CEAU	e11	11	81.984	45.904	5.069743406	17.936	9.054501643	1.18	3.124501643	-0.620256594	1.724	399
CBG	3	Cestrum aurantiacum	CEAU	e11	11	77.922	49.091	5.561242505	14.749	8.827343881	3.498	2.897343881	-0.128757495	1.733	399
CBG	3	Cestrum aurantiacum	CEAU	e11	11	29.149	28.955	5.363048681	34.885	5.398981385	1.55	-0.531018615	-0.326951319	1.804	399
CBG	3	Cestrum aurantiacum	CEAU	e11	11	37.62	32.478	5.295169687	31.362	6.13351449	5.349	0.20351449	-0.394830313	1.826	399
CBG	3	Cestrum aurantiacum	CEAU	e11	11	27.128	29.92	5.744506178	33.92	5.208454665	0.46	-0.721545335	0.054506178	1.859	399
CBG	3	Cestrum aurantiacum	CEAU	e11	11	152.021	61.948	5.024299237	1.892	12.32967964	2.53	6.39967964	-0.665700763	1.875	399
CBG	3	Cestrum aurantiacum	CEAU	e11	11	57.641	38.49	5.069698799	25.35	7.592167016	2	1.662167016	-0.620301201	1.883	399
CBG	3	Cestrum aurantiacum	CEAU	e11	11	64.209	47.313	5.90449193	16.527	8.013051853	1.66	2.083051853	0.21449193	1.892	399
CBG	3	Cestrum aurantiacum	CEAU	e11	11	31.493	31.994	5.701137611	31.846	5.611862436	2.15	-0.318137564	0.011137611	1.9	399
CBG	3	Cestrum aurantiacum	CEAU	e11	11	119.709	63.077	5.765110399	0.763	10.94116082	1.9	5.01116082	0.075110399	1.9	399
CBG	3	Cestrum aurantiacum	CEAU	e11	11	44.444	39.454	5.918129591	24.386	6.666633333	2.1	0.736633333	0.228129591	1.923	399
CBG	3	Cestrum aurantiacum	CEAU	e11	11	28.567	30.399	5.687572949	33.441	5.344810567	1.53	-0.585189433	-0.002427051	1.934	399
CBG	3	Cestrum aurantiacum	CEAU	e11	11	29.784	27.9	5.112257158	35.94	5.457471942	1.8	-0.472528058	-0.577742842	1.94	399
CBG	3	Cestrum aurantiacum	CEAU	e11	11	35.577	29.954	5.021924319	33.886	5.96464584	4.734	0.03464584	-0.668075681	1.94	399
CBG	3	Cestrum aurantiacum	CEAU	e11	11	35.517	28.921	4.852831006	34.919	5.959614081	1.95	0.029614081	-0.837168994	1.942	399
CBG	3	Cestrum aurantiacum	CEAU	e11	11	19.222	19.395	4.423749204	44.445	4.384290136	1.24	-1.545709864	-1.266250796	1.943	399
CBG	3	Cestrum aurantiacum	CEAU	e11	11	21.932	25.904	5.531306355	37.936	4.683161325	0.6	-1.246838675	-0.158693645	1.965	399
CBG	3	Cestrum aurantiacum	CEAU	e11	11	54.092	39.791	5.410262461	24.049	7.354726372	5.068	1.424726372	-0.279737539	1.966	399
CBG	3	Cestrum aurantiacum	CEAU	e11	11	24.463	33.497	6.772531842	30.343	4.946008492	0.42	-0.983991508	1.082531842	1.97	399
CBG	3	Cestrum aurantiacum	CEAU	e11	11	102.005	56.672	5.611226627	7.168	10.09975247	5.32	4.16975247	-0.078773373	1.97	399
CBG	3	Cestrum aurantiacum	CEAU	e11	11	110.974	52.213	4.956419159	11.627	10.53441978	2.1	4.60441978	-0.733580841	2.049	399
CBG	3	Cestrum aurantiacum	CEAU	e11	11	12.761	19.574	5.479453297	44.266	3.57225419	0.17	-2.35774581	-0.210546703	2.08	399
CBG	3	Cestrum aurantiacum	CEAU	e11	11	109.461	54.322	5.192135831	9.518	10.46236111	1.77	4.53236111	-0.497864169	2.083	399
CBG	3	Cestrum aurantiacum	CEAU	e11	11	47.439	35.676	5.17974515	28.164	6.887597549	1.9	0.957597549	-0.51025485	2.168	399
CBG	3	Cestrum aurantiacum	CEAU	e11	11	67.689	42.333	5.145410134	21.507	8.227332496	3.51	2.297332496	-0.544589866	2.171	399
CBG	3	Cestrum aurantiacum	CEAU	e11	11	89.977	53.305	5.619558456	10.535	9.485620697	2.367	3.555620697	-0.070441544	2.192	399
CBG	3	Cestrum aurantiacum	CEAU	e11	11	56.735	39.642	5.262959495	24.198	7.532263936	1.8	1.602263936	-0.427040505	2.21	399
CBG	3	Cestrum aurantiacum	CEAU	e11	11	21.276	26.363	5.715442223	37.477	4.612591463	1.5	-1.317408537	0.025442223	2.219	399
CBG	3	Cestrum aurantiacum	CEAU	e11	11	31.309	31.875	5.69659829	31.965	5.595444576	2.2	-0.334555424	0.00659829	2.219	399
CBG	3	Cestrum aurantiacum	CEAU	e11	11	51.823	44.842	6.229076996	18.998	7.198819348	4.5	1.268819348	0.539076996	2.222	399
CBG	3	Cestrum aurantiacum	CEAU	e11	11	173.608	71.046	5.392060601	7.206	13.17603886	1.61	7.24603886	-0.297939399	2.257	399
CBG	3	Cestrum aurantiacum	CEAU	e11	11	47.84	57.395	8.29809638	6.445	6.916646586	1.1	0.986646586	2.60809638	2.258	399
CBG	3	Cestrum aurantiacum	CEAU	e11	11	35.987	37.663	6.278300351	26.177	5.998916569	4.2	0.068916569	0.588300351	2.263	399
CBG	3	Cestrum aurantiacum	CEAU	e11	11	23.25	34.188	7.090260908	29.652	4.82182538	0.33	-1.10817462	1.400260908	2.267	399
CBG	3	Cestrum aurantiacum	CEAU	e11	11	96.321	75.357	7.67826522	11.517	9.814326263	2.75	3.884326263	1.98826522	2.297	399
CBG	3	Cestrum aurantiacum	CEAU	e11	11	50.048	38.017	5.373836877	25.823	7.07446111	1.8	1.14446111	-0.316163123	2.3	399
CBG	3	Cestrum aurantiacum	CEAU	e11	11	69.08	43.51	5.234954591	20.33	8.311437902	1.55	2.381437902	-0.455045409	2.318	399
CBG	3	Cestrum aurantiacum	CEAU	e11	11	131.329	61.603	5.375533141	2.237	11.45988656	2.529	5.52988656	-0.314466859	2.332	399
CBG	3	Cestrum aurantiacum	CEAU	e11	11	47.289	44.993	6.542818703	18.847	6.87669979	1.01	0.94669979	0.852818703	2.335	399
CBG	3	Cestrum aurantiacum	CEAU	e11	11	47.037	33.954	4.950751605	29.886	6.858352572	2.2	0.928352572	-0.739248395	2.369	399
CBG	3	Cestrum aurantiacum	CEAU	e11	11	71.78	60.529	7.144334366	3.311	8.472307832	5.4	2.542307832	1.454334366	2.389	399
CBG	3	Cestrum aurantiacum	CEAU	e11	11	48.569	40.224	5.771725593	23.616	6.969146289	7.448	1.039146289	0.081725593	2.407	399
CBG	3	Cestrum aurantiacum	CEAU	e11	11	30.307	27.611	5.015458734	36.229	5.505179379	8.726	-0.424820621	-0.674541266	2.408	399
CBG	3	Cestrum aurantiacum	CEAU	e11	11	61.512	43.524	5.54943639	20.316	7.842958625	0.6	1.912958625	-0.14056361	2.415	399
CBG	3	Cestrum aurantiacum	CEAU	e11	11	30.469	38.338	6.945449416	25.502	5.519873187	0.91	-0.410126813	1.255449416	2.416	399
CBG	3	Cestrum aurantiacum	CEAU	e11	11	58.931	40.649	5.295146263	23.191	7.676652916	1.9	1.746652916	-0.394853737	2.418	399
CBG	3	Cestrum aurantiacum	CEAU	e11	11	74.187	50.044	5.810160249	13.796	8.613187563	2.1	2.683187563	0.120160249	2.427	399
CBG	3	Cestrum aurantiacum	CEAU	e11	11	57.643	41.579	5.476470497	22.261	7.59229873	2.23	1.66229873	-0.213529503	2.445	399
CBG	3	Cestrum aurantiacum	CEAU	e11	11	54.011	39.789	5.414045674	24.051	7.349217645	1.7	1.419217645	-0.275954326	2.458	399
CBG	3	Cestrum aurantiacum	CEAU	e11	11	86.137	57.176	6.16054165	6.664	9.281002101	4.01	3.351002101	0.47054165	2.47	399
CBG	3	Cestrum aurantiacum	CEAU	e11	11	81.022	58.213	6.467232905	5.627	9.001222139	1.07	3.071222139	0.777232905	2.487	399
CBG	3	Cestrum aurantiacum	CEAU	e11	11	110.853	57.672	5.477612262	6.168	10.52867513	3.221	4.59867513	-0.212387738	2.497	399
CBG	3	Cestrum aurantiacum	CEAU	e11	11	46.96	34.053	4.969255582	29.787	6.85273668	5.082	0.92273668	-0.720744418	2.499	399
CBG	3	Cestrum aurantiacum	CEAU	e11	11	46.321	36.459	5.356927754	27.381	6.805953276	4.78	0.875953276	-0.333072246	2.501	399
CBG	3	Cestrum aurantiacum	CEAU	e11	11	31.267	27.44	4.907281825	36.4	5.591690263	1.5	-0.338309737	-0.782718175	2.505	399
CBG	3	Cestrum aurantiacum	CEAU	e11	11	46.18	37.957	5.585536775	25.883	6.795586803	4.5	0.865586803	-0.104463225	2.516	399
CBG	3	Cestrum aurantiacum	CEAU	e11	11	19.174	24.155	5.516335608	39.685	4.378812624	1.3	-1.551187376	-0.173664392	2.539	399
CBG	3	Cestrum aurantiacum	CEAU	e11	11	29.063	27.239	5.052670049	36.601	5.391011037	0.22	-0.538988963	-0.637329951	2.55	399
CBG	3	Cestrum aurantiacum	CEAU	e11	11	61.261	41.546	5.308076532	22.294	7.826940654	1.3	1.896940654	-0.381923468	2.553	399
CBG	3	Cestrum aurantiacum	CEAU	e11	11	18.581	25.037	5.808282721	38.803	4.310568408	4.18	-1.619431592	0.118282721	2.555	399
CBG	3	Cestrum aurantiacum	CEAU	e11	11	57.026	41.529	5.49939632	22.311	7.551556131	6.243	1.621556131	-0.19060368	2.607	399
CBG	3	Cestrum aurantiacum	CEAU	e11	11	21.859	25.266	5.404074739	38.574	4.675360949	1.5	-1.254639051	-0.285925261	2.621	399
CBG	3	Cestrum aurantiacum	CEAU	e11	11	42.607	34.729	5.320492069	29.111	6.527403772	6.198	0.597403772	-0.369507931	2.647	399
CBG	3	Cestrum aurantiacum	CEAU	e11	11	45.937	45.868	6.767503501	17.972	6.77768397	5.5	0.84768397	1.077503501	2.657	399
CBG	3	Cestrum aurantiacum	CEAU	e11	11	41.459	35.015	5.43806907	28.825	6.43886636	1.75	0.50886636	-0.25193093	2.693	399
CBG	3	Cestrum aurantiacum	CEAU	e11	11	33.994	38.61	6.622144705	25.23	5.830437376	0.73	-0.099562624	0.932144705	2.723	399
CBG	3	Cestrum aurantiacum	CEAU	e11	11	48.974	34.973	4.997468892	28.867	6.998142611	1.85	1.068142611	-0.692531108	2.755	399
CBG	3	Cestrum aurantiacum	CEAU	e11	11	27.072	29.957	5.757555708	33.883	5.203076013	1.3	-0.726923987	0.067555708	2.786	399
CBG	3	Cestrum aurantiacum	CEAU	e11	11	49.942	39.747	5.624337709	24.093	7.066965402	4.283	1.136965402	-0.065662291	2.802	399
CBG	3	Cestrum aurantiacum	CEAU	e11	11	71.624	43.913	5.188762851	19.927	8.46309636	1.8	2.53309636	-0.501237149	2.813	399
CBG	3	Cestrum aurantiacum	CEAU	e11	11	40.396	34.275	5.392725093	29.565	6.355784767	2.1	0.425784767	-0.297274907	2.827	399
CBG	3	Cestrum aurantiacum	CEAU	e11	11	45.95	37.253	5.495642767	26.587	6.778642932	5.141	0.848642932	-0.194357233	2.831	399
CBG	3	Cestrum aurantiacum	CEAU	e11	11	48.798	41.891	5.996802092	21.949	6.985556528	1.1	1.055556528	0.306802092	2.849	399
CBG	3	Cestrum aurantiacum	CEAU	e11	11	73.835	48	5.586117902	15.84	8.592729485	2.986	2.662729485	-0.103882098	2.878	399
CBG	3	Cestrum aurantiacum	CEAU	e11	11	75.384	47.846	5.510690839	15.994	8.682395983	5.626	2.752395983	-0.179309161	2.922	399
CBG	3	Cestrum aurantiacum	CEAU	e11	11	37.558	33.95	5.539729382	29.89	6.128458207	6.541	0.198458207	-0.150270618	2.923	399
CBG	3	Cestrum aurantiacum	CEAU	e11	11	28.493	27.957	5.237469144	35.883	5.337883476	3.5	-0.592116524	-0.452530856	2.927	399
CBG	3	Cestrum aurantiacum	CEAU	e11	11	38.26	39.321	6.356997949	24.519	6.185466838	0.95	0.255466838	0.666997949	2.959	399
CBG	3	Cestrum aurantiacum	CEAU	e11	11	58.514	44.134	5.769569338	19.706	7.649444424	2.5	1.719444424	0.079569338	2.963	399
CBG	3	Cestrum aurantiacum	CEAU	e11	11	104.784	55.977	5.468423398	7.863	10.23640562	0.63	4.30640562	-0.221576602	3.016	399
CBG	3	Cestrum aurantiacum	CEAU	e11	11	77.15	46.994	5.350254579	16.846	8.783507272	3.769	2.853507272	-0.339745421	3.042	399
CBG	3	Cestrum aurantiacum	CEAU	e11	11	42.118	31.197	4.807053579	32.643	6.489838211	4.002	0.559838211	-0.882946421	3.047	399
CBG	3	Cestrum aurantiacum	CEAU	e11	11	65.456	52.277	6.461538344	11.563	8.090488242	3.5	2.160488242	0.771538344	3.117	399
CBG	3	Cestrum aurantiacum	CEAU	e11	11	39.008	35.895	5.747210654	27.945	6.245638478	1.6	0.315638478	0.057210654	3.123	399
CBG	3	Cestrum aurantiacum	CEAU	e11	11	28.813	32.333	6.0235395	31.507	5.367774213	4.1	-0.562225787	0.3335395	3.165	399
CBG	3	Cestrum aurantiacum	CEAU	e11	11	30.121	31.348	5.711828315	32.492	5.488260198	1.01	-0.441739802	0.021828315	3.17	399
CBG	3	Cestrum aurantiacum	CEAU	e11	11	36.271	28.845	4.789506628	34.995	6.022540992	3.683	0.092540992	-0.900493372	3.203	399
CBG	3	Cestrum aurantiacum	CEAU	e11	11	62.658	42.03	5.30971396	21.81	7.91568064	1.18	1.98568064	-0.38028604	3.205	399
CBG	3	Cestrum aurantiacum	CEAU	e11	11	36.825	33.811	5.571686061	30.029	6.068360569	5.301	0.138360569	-0.118313939	3.218	399
CBG	3	Cestrum aurantiacum	CEAU	e11	11	85.166	55.142	5.975157932	8.698	9.22854268	2.5	3.29854268	0.285157932	3.23	399
CBG	3	Cestrum aurantiacum	CEAU	e11	11	27.459	26.543	5.065328882	37.297	5.240133586	1.3	-0.689866414	-0.624671118	3.239	399
CBG	3	Cestrum aurantiacum	CEAU	e11	11	89.822	47.909	5.055053374	15.931	9.477446914	3.111	3.547446914	-0.634946626	3.25	399
CBG	3	Cestrum aurantiacum	CEAU	e11	11	28.855	30.397	5.658745787	33.443	5.371685024	1.3	-0.558314976	-0.031254213	3.255	399
CBG	3	Cestrum aurantiacum	CEAU	e11	11	52.101	41.052	5.687367484	22.788	7.218102244	1.7	1.288102244	-0.002632516	3.261	399
CBG	3	Cestrum aurantiacum	CEAU	e11	11	41.858	43.851	6.77782365	19.989	6.469775885	6.384	0.539775885	1.08782365	3.27	399
CBG	3	Cestrum aurantiacum	CEAU	e11	11	22.367	28.133	5.948564532	35.707	4.72937628	4.934	-1.20062372	0.258564532	3.293	399
CBG	3	Cestrum aurantiacum	CEAU	e11	11	104.006	55.564	5.448341305	8.276	10.1983332	2.17	4.2683332	-0.241658695	3.295	399
CBG	3	Cestrum aurantiacum	CEAU	e11	11	60.309	40.378	5.199406108	23.462	7.765886942	4.368	1.835886942	-0.490593892	3.327	399
CBG	3	Cestrum aurantiacum	CEAU	e11	11	36.472	31.549	5.224031759	32.291	6.039205246	1.1	0.109205246	-0.465968241	3.328	399
CBG	3	Cestrum aurantiacum	CEAU	e11	11	77.018	48.138	5.485193141	15.702	8.775989973	1.25	2.845989973	-0.204806859	3.384	399
CBG	3	Cestrum aurantiacum	CEAU	e11	11	23.585	30.265	6.23193246	33.575	4.856439025	2.1	-1.073560975	0.54193246	3.386	399
CBG	3	Cestrum aurantiacum	CEAU	e11	11	82.123	51.22	5.652065305	12.62	9.062174132	6.781	3.132174132	-0.037934695	3.424	399
CBG	3	Cestrum aurantiacum	CEAU	e11	11	58.609	44.114	5.762279012	19.726	7.655651507	1.7	1.725651507	0.072279012	3.485	399
CBG	3	Cestrum aurantiacum	CEAU	e11	11	62.614	40.095	5.067041875	23.745	7.912900859	6.31	1.982900859	-0.622958125	3.485	399
CBG	3	Cestrum aurantiacum	CEAU	e11	11	48.347	38.226	5.497612055	25.614	6.953200702	4.271	1.023200702	-0.192387945	3.488	399
CBG	3	Cestrum aurantiacum	CEAU	e11	11	26.454	30.291	5.88935775	33.549	5.143345215	2.5	-0.786654785	0.19935775	3.492	399
CBG	3	Cestrum aurantiacum	CEAU	e11	11	25.405	27.47	5.450032095	36.37	5.04033729	0.35	-0.88966271	-0.239967905	3.519	399
CBG	3	Cestrum aurantiacum	CEAU	e11	11	80.995	47.569	5.285607583	16.271	8.999722218	1.55	3.069722218	-0.404392417	3.521	399
CBG	3	Cestrum aurantiacum	CEAU	e11	11	83.897	56.023	6.116361495	7.817	9.159530556	5.886	3.229530556	0.426361495	3.546	399
CBG	3	Cestrum aurantiacum	CEAU	e11	11	25.796	26.877	5.291814442	36.963	5.078976275	0.79	-0.851023725	-0.398185558	3.556	399
CBG	3	Cestrum aurantiacum	CEAU	e11	11	46.895	33.781	4.932978601	30.059	6.847992407	2.435	0.917992407	-0.757021399	3.58	399
CBG	3	Cestrum aurantiacum	CEAU	e11	11	55.82	40.717	5.449803656	23.123	7.471278338	4.07	1.541278338	-0.240196344	3.602	399
CBG	3	Cestrum aurantiacum	CEAU	e11	11	50.021	35.752	5.055034882	28.088	7.07255258	3.824	1.14255258	-0.634965118	3.662	399
CBG	3	Cestrum aurantiacum	CEAU	e11	11	89.745	55.215	5.82843484	8.625	9.473383767	2.18	3.543383767	0.13843484	3.751	399
CBG	3	Cestrum aurantiacum	CEAU	e11	11	34.374	33.918	5.785157666	29.922	5.862934419	0.3	-0.067065581	0.095157666	3.756	399
CBG	3	Cestrum aurantiacum	CEAU	e11	11	45.837	40.24	5.943604177	23.6	6.7703028	1.75	0.8403028	0.253604177	3.769	399
CBG	3	Cestrum aurantiacum	CEAU	e11	11	56.72	40.37	5.36031903	23.47	7.531268154	1.1	1.601268154	-0.32968097	3.79	399
CBG	3	Cestrum aurantiacum	CEAU	e11	11	42.307	32.727	5.031530171	31.113	6.504383138	5.748	0.574383138	-0.658469829	3.863	399
CBG	3	Cestrum aurantiacum	CEAU	e11	11	33.988	42.348	7.263904062	21.492	5.829922813	1.01	-0.100077187	1.573904062	3.872	399
CBG	3	Cestrum aurantiacum	CEAU	e11	11	40.567	34.434	5.406311051	29.406	6.369222873	5.632	0.439222873	-0.283688949	3.887	399
CBG	3	Cestrum aurantiacum	CEAU	e11	11	23.525	24.802	5.113542703	39.038	4.850257725	4.831	-1.079742275	-0.576457297	3.888	399
CBG	3	Cestrum aurantiacum	CEAU	e11	11	58.797	38.827	5.063563398	25.013	7.667920187	1.72	1.737920187	-0.626436602	3.897	399
CBG	3	Cestrum aurantiacum	CEAU	e11	11	38.209	42.092	6.809523546	21.748	6.181342896	1.04	0.251342896	1.119523546	3.899	399
CBG	3	Cestrum aurantiacum	CEAU	e11	11	32.936	37.902	6.604298592	25.938	5.738989458	3.5	-0.191010542	0.914298592	3.963	399
CBG	3	Cestrum aurantiacum	CEAU	e11	11	57.209	40.331	5.332204685	23.509	7.563663134	3.12	1.633663134	-0.357795315	3.97	399
CBG	3	Cestrum aurantiacum	CEAU	e11	11	52.678	37.392	5.15186004	26.448	7.257961146	1.17	1.327961146	-0.53813996	3.99	399
CBG	3	Cestrum aurantiacum	CEAU	e11	11	26.419	38.083	7.409228103	25.757	5.139941634	3.5	-0.790058366	1.719228103	4.014	399
CBG	3	Cestrum aurantiacum	CEAU	e11	11	51.687	40.024	5.567110313	23.816	7.189367149	2.67	1.259367149	-0.122889687	4.027	399
CBG	3	Cestrum aurantiacum	CEAU	e11	11	85.086	48.519	5.259964191	15.321	9.224207283	2.8	3.294207283	-0.430035809	4.054	399
CBG	3	Cestrum aurantiacum	CEAU	e11	11	25.526	31.99	6.331736858	31.85	5.052326197	2.1	-0.877673803	0.641736858	4.097	399
CBG	3	Cestrum aurantiacum	CEAU	e11	11	39.002	42.632	6.826408419	21.208	6.245158124	4.1	0.315158124	1.136408419	4.1	399
CBG	3	Cestrum aurantiacum	CEAU	e11	11	104.419	52.876	5.174505216	10.964	10.21856154	3.848	4.28856154	-0.515494784	4.128	399
CBG	3	Cestrum aurantiacum	CEAU	e11	11	30.769	31.951	5.76007004	31.889	5.546981161	2.5	-0.383018839	0.07007004	4.144	399
CBG	3	Cestrum aurantiacum	CEAU	e11	11	35.22	27.727	4.672057796	36.113	5.93464405	4.483	0.00464405	-1.017942204	4.156	399
CBG	3	Cestrum aurantiacum	CEAU	e11	11	45.063	35.121	5.231868535	28.719	6.712898033	2.1	0.782898033	-0.458131465	4.159	399
CBG	3	Cestrum aurantiacum	CEAU	e11	11	48.552	41.422	5.944666591	22.418	6.967926521	5.702	1.037926521	0.254666591	4.205	399
CBG	3	Cestrum aurantiacum	CEAU	e11	11	80.388	50.946	5.682173356	12.894	8.965935534	4.262	3.035935534	-0.007826644	4.216	399
CBG	3	Cestrum aurantiacum	CEAU	e11	11	45.729	35.038	5.181356279	28.802	6.762322086	5.67	0.832322086	-0.508643721	4.236	399
CBG	3	Cestrum aurantiacum	CEAU	e11	11	52.926	39.842	5.476544172	23.998	7.275025773	1.72	1.345025773	-0.213455828	4.245	399
CBG	3	Cestrum aurantiacum	CEAU	e11	11	73.225	45.216	5.283995633	18.624	8.557160744	4.29	2.627160744	-0.406004367	4.245	399
CBG	3	Cestrum aurantiacum	CEAU	e11	11	74.942	45.286	5.23119998	18.554	8.656904759	0.456	2.726904759	-0.45880002	4.278	399
CBG	3	Cestrum aurantiacum	CEAU	e11	11	79.514	46.598	5.225712062	17.242	8.917062297	1.541	2.987062297	-0.464287938	4.279	399
CBG	3	Cestrum aurantiacum	CEAU	e11	11	42.48	38.208	5.862219167	25.632	6.517668295	0.89	0.587668295	0.172219167	4.324	399
CBG	3	Cestrum aurantiacum	CEAU	e11	11	39.989	36.884	5.832674509	26.956	6.323685634	0.467	0.393685634	0.142674509	4.34	399
CBG	3	Cestrum aurantiacum	CEAU	e11	11	42.226	35.962	5.534187448	27.878	6.498153584	5.758	0.568153584	-0.155812552	4.349	399
CBG	3	Cestrum aurantiacum	CEAU	e11	11	36.03	34.805	5.798417829	29.035	6.002499479	3.11	0.072499479	0.108417829	4.371	399
CBG	3	Cestrum aurantiacum	CEAU	e11	11	29.696	24.678	4.52856893	39.162	5.449403637	5.817	-0.480596363	-1.16143107	4.386	399
CBG	3	Cestrum aurantiacum	CEAU	e11	11	23.872	28.951	5.925420374	34.889	4.885898075	3.1	-1.044101925	0.235420374	4.39	399
CBG	3	Cestrum aurantiacum	CEAU	e11	11	91.803	57.614	6.013116132	6.226	9.581388208	4.5	3.651388208	0.323116132	4.429	399
CBG	3	Cestrum aurantiacum	CEAU	e11	11	77.31	45.558	5.181396336	18.282	8.792610534	4.413	2.862610534	-0.508603664	4.448	399
CBG	3	Cestrum aurantiacum	CEAU	e11	11	54.726	40.454	5.468454678	23.386	7.397702346	0.65	1.467702346	-0.221545322	4.452	399
CBG	3	Cestrum aurantiacum	CEAU	e11	11	46.102	34.241	5.042971996	29.599	6.789845359	7.499	0.859845359	-0.647028004	4.457	399
CBG	3	Cestrum aurantiacum	CEAU	e11	11	98.645	50.395	5.073993552	13.445	9.932018929	4.139	4.002018929	-0.616006448	4.473	399
CBG	3	Cestrum aurantiacum	CEAU	e11	11	73.341	44.183	5.159193149	19.657	8.563936011	3.82	2.633936011	-0.530806851	4.486	399
CBG	3	Cestrum aurantiacum	CEAU	e11	11	68.122	42.99	5.208632904	20.85	8.253605273	0.876	2.323605273	-0.481367096	4.51	399
CBG	3	Cestrum aurantiacum	CEAU	e11	11	39.891	34.668	5.488975928	29.172	6.315932235	0.15	0.385932235	-0.201024072	4.524	399
CBG	3	Cestrum aurantiacum	CEAU	e11	11	48.924	35.121	5.021181203	28.719	6.994569322	2.75	1.064569322	-0.668818797	4.531	399
CBG	3	Cestrum aurantiacum	CEAU	e11	11	34.385	30.007	5.117266841	33.833	5.863872441	0.4	-0.066127559	-0.572733159	4.532	399
CBG	3	Cestrum aurantiacum	CEAU	e11	11	82.878	52.052	5.717652937	11.788	9.103735497	9.854	3.173735497	0.027652937	4.555	399
CBG	3	Cestrum aurantiacum	CEAU	e11	11	53.212	43.123	5.911588222	20.717	7.294655578	1.2	1.364655578	0.221588222	4.57	399
CBG	3	Cestrum aurantiacum	CEAU	e11	11	36.684	33.888	5.59509669	29.952	6.056731792	4.595	0.126731792	-0.09490331	4.572	399
CBG	3	Cestrum aurantiacum	CEAU	e11	11	37.265	38.904	6.372996703	24.936	6.104506532	1.22	0.174506532	0.682996703	4.616	399
CBG	3	Cestrum aurantiacum	CEAU	e11	11	25.725	27.412	5.404593461	36.428	5.071981861	3.01	-0.858018139	-0.285406539	4.634	399
CBG	3	Cestrum aurantiacum	CEAU	e11	11	64.118	41.396	5.169736344	22.444	8.007371604	4.555	2.077371604	-0.520263656	4.641	399
CBG	3	Cestrum aurantiacum	CEAU	e11	11	36.717	31.814	5.2503068	32.026	6.059455421	1.75	0.129455421	-0.4396932	4.723	399
CBG	3	Cestrum aurantiacum	CEAU	e11	11	37.913	32.779	5.323553523	31.061	6.157353328	1.9	0.227353328	-0.366446477	4.773	399
CBG	3	Cestrum aurantiacum	CEAU	e11	11	96.544	59.523	6.057900943	4.317	9.825680638	0.475	3.895680638	0.367900943	4.794	399
CBG	3	Cestrum aurantiacum	CEAU	e11	11	24.385	28.342	5.739434629	35.498	4.93811705	3.016	-0.99188295	0.049434629	4.802	399
CBG	3	Cestrum aurantiacum	CEAU	e11	11	31.344	31.389	5.606609011	32.451	5.598571246	2.5	-0.331428754	-0.083390989	4.808	399
CBG	3	Cestrum aurantiacum	CEAU	e11	11	57.814	41.834	5.501902412	22.006	7.603551802	5.437	1.673551802	-0.188097588	4.852	399
CBG	3	Cestrum aurantiacum	CEAU	e11	11	39.548	32.626	5.188019134	31.214	6.288720061	0.91	0.358720061	-0.501980866	4.909	399
CBG	3	Cestrum aurantiacum	CEAU	e11	11	23.253	29.293	6.074693296	34.547	4.822136456	2.5	-1.107863544	0.384693296	4.911	399
CBG	3	Cestrum aurantiacum	CEAU	e11	11	33.335	29.291	5.073223191	34.549	5.773647028	6.563	-0.156352972	-0.616776809	4.957	399
CBG	3	Cestrum aurantiacum	CEAU	e11	11	120.856	57.076	5.191817538	6.764	10.9934526	3.1	5.0634526	-0.498182462	4.961	399
CBG	3	Cestrum aurantiacum	CEAU	e11	11	38.322	35.954	5.807953502	27.886	6.190476557	1.75	0.260476557	0.117953502	4.963	399
CBG	3	Cestrum aurantiacum	CEAU	e11	11	48.042	34.783	5.018298578	29.057	6.931233656	2.7	1.001233656	-0.671701422	4.963	399
CBG	3	Cestrum aurantiacum	CEAU	e11	11	66.273	49.155	6.038087264	14.685	8.140823054	1.4	2.210823054	0.348087264	5.016	399
CBG	3	Cestrum aurantiacum	CEAU	e11	11	101.293	62.743	6.234125822	1.097	10.06444236	6.269	4.13444236	0.544125822	5.038	399
CBG	3	Cestrum aurantiacum	CEAU	e11	11	62.263	43.011	5.450853612	20.829	7.890690718	1.9	1.960690718	-0.239146388	5.045	399
CBG	3	Cestrum aurantiacum	CEAU	e11	11	39.322	30.672	4.891299952	33.168	6.270725636	1.8	0.340725636	-0.798700048	5.064	399
CBG	3	Cestrum aurantiacum	CEAU	e11	11	42.45	33.718	5.175150201	30.122	6.515366452	5.12	0.585366452	-0.514849799	5.066	399
CBG	3	Cestrum aurantiacum	CEAU	e11	11	39.393	35.707	5.689103509	28.133	6.276384309	7.641	0.346384309	-0.000896491	5.067	399
CBG	3	Cestrum aurantiacum	CEAU	e11	11	34.118	37.196	6.368020556	26.644	5.841061547	2.05	-0.088938453	0.678020556	5.075	399
CBG	3	Cestrum aurantiacum	CEAU	e11	11	57.985	41.433	5.441123072	22.407	7.614788244	1.6	1.684788244	-0.248876928	5.143	399
CBG	3	Cestrum aurantiacum	CEAU	e11	11	80.845	49.594	5.515724362	14.246	8.991384765	3.5	3.061384765	-0.174275638	5.15	399
CBG	3	Cestrum aurantiacum	CEAU	e11	11	56.525	41.318	5.495649237	22.522	7.518310981	6.1	1.588310981	-0.194350763	5.164	399
CBG	3	Cestrum aurantiacum	CEAU	e11	11	42.328	34.336	5.277592161	29.504	6.505997233	8.77	0.575997233	-0.412407839	5.177	399
CBG	3	Cestrum aurantiacum	CEAU	e11	11	61.163	48.563	6.20956415	15.277	7.82067772	8.765	1.89067772	0.51956415	5.177	399
CBG	3	Cestrum aurantiacum	CEAU	e11	11	69.069	48.924	5.886814804	14.916	8.310776137	3.1	2.380776137	0.196814804	5.249	399
CBG	3	Cestrum aurantiacum	CEAU	e11	11	57.735	40.989	5.394457029	22.851	7.598355085	4.51	1.668355085	-0.295542971	5.313	399
CBG	3	Cestrum aurantiacum	CEAU	e11	11	28.106	27.825	5.248505444	36.015	5.301509219	5.767	-0.628490781	-0.441494556	5.335	399
CBG	3	Cestrum aurantiacum	CEAU	e11	11	9.965	19.189	6.078741725	44.651	3.156738824	1.7	-2.773261176	0.388741725	5.35	399
CBG	3	Cestrum aurantiacum	CEAU	e11	11	25.298	26.314	5.23171137	37.526	5.029711721	1.81	-0.900288279	-0.45828863	5.375	399
CBG	3	Cestrum aurantiacum	CEAU	e11	11	20.567	25.095	5.533523084	38.745	4.535085446	3.99	-1.394914554	-0.156476916	5.376	399
CBG	3	Cestrum aurantiacum	CEAU	e11	11	78.992	45.501	5.119521681	18.339	8.887744371	1.62	2.957744371	-0.570478319	5.378	399
CBG	3	Cestrum aurantiacum	CEAU	e11	11	34.045	27.616	4.732973848	36.224	5.834809337	3.21	-0.095190663	-0.957026152	5.421	399
CBG	3	Cestrum aurantiacum	CEAU	e11	11	30.675	29.358	5.300711656	34.482	5.538501602	3.9	-0.391498398	-0.389288344	5.456	399
CBG	3	Cestrum aurantiacum	CEAU	e11	11	18.541	24.535	5.697961171	39.305	4.305926149	3.35	-1.624073851	0.007961171	5.498	399
CBG	3	Cestrum aurantiacum	CEAU	e11	11	59.297	37.307	4.844778947	26.533	7.700454532	4.31	1.770454532	-0.845221053	5.524	399
CBG	3	Cestrum aurantiacum	CEAU	e11	11	95.01	49.175	5.044983028	14.665	9.74730732	7.539	3.81730732	-0.645016972	5.543	399
CBG	3	Cestrum aurantiacum	CEAU	e11	11	24.265	22.384	4.544096539	41.456	4.925951685	5.195	-1.004048315	-1.145903461	5.565	399
CBG	3	Cestrum aurantiacum	CEAU	e11	11	25.716	27.053	5.334745724	36.787	5.071094556	3.6	-0.858905444	-0.355254276	5.574	399
CBG	3	Cestrum aurantiacum	CEAU	e11	11	81.492	44.192	4.895377288	19.648	9.027291953	2.69	3.097291953	-0.794622712	5.58	399
CBG	3	Cestrum aurantiacum	CEAU	e11	11	36.041	40.8	6.796131082	23.04	6.003415694	3.1	0.073415694	1.106131082	5.61	399
CBG	3	Cestrum aurantiacum	CEAU	e11	11	67.207	44.692	5.451581828	19.148	8.197987558	2.5	2.267987558	-0.238418172	5.611	399
CBG	3	Cestrum aurantiacum	CEAU	e11	11	26.169	29.55	5.776488614	34.29	5.115564485	1.05	-0.814435515	0.086488614	5.649	399
CBG	3	Cestrum aurantiacum	CEAU	e11	11	98.634	60.3	6.0716117	3.54	9.931465149	2.512	4.001465149	0.3816117	5.657	399
CBG	3	Cestrum aurantiacum	CEAU	e11	11	64.086	44.167	5.517169396	19.673	8.005373196	0.9	2.075373196	-0.172830604	5.738	399
CBG	3	Cestrum aurantiacum	CEAU	e11	11	51.819	35.256	4.89765877	28.584	7.198541519	1.11	1.268541519	-0.79234123	5.84	399
CBG	3	Cestrum aurantiacum	CEAU	e11	11	70.337	47.617	5.677669517	16.223	8.386715686	3.1	2.456715686	-0.012330483	5.878	399
CBG	3	Cestrum aurantiacum	CEAU	e11	11	41.698	34.231	5.301050896	29.609	6.457398857	5.889	0.527398857	-0.388949104	5.888	399
CBG	3	Cestrum aurantiacum	CEAU	e11	11	28.083	23.874	4.505089669	39.966	5.299339581	6.403	-0.630660419	-1.184910331	5.921	399
CBG	3	Cestrum aurantiacum	CEAU	e11	11	52.615	43.689	6.023061766	20.151	7.253619786	4.11	1.323619786	0.333061766	5.929	399
CBG	3	Cestrum aurantiacum	CEAU	e11	11	35.856	32.257	5.386951365	31.583	5.987987976	0.78	0.057987976	-0.303048635	5.935	399
CBG	3	Cestrum aurantiacum	CEAU	e11	11	55.362	38.252	5.141007786	25.588	7.440564495	3.2	1.510564495	-0.548992214	5.941	399
CBG	3	Cestrum aurantiacum	CEAU	e11	11	71.999	42.181	4.971113045	21.659	8.485222448	5.982	2.555222448	-0.718886955	5.97	399
CBG	3	Cestrum aurantiacum	CEAU	e11	11	82.021	48.247	5.327307727	15.593	9.056544595	1.5	3.126544595	-0.362692273	5.996	399
CBG	3	Cestrum aurantiacum	CEAU	e11	11	92.635	49.095	5.100934084	14.745	9.624707788	2.81	3.694707788	-0.589065916	6.01	399
CBG	3	Cestrum aurantiacum	CEAU	e11	11	42.646	36.68	5.616815723	27.16	6.530390494	9.754	0.600390494	-0.073184277	6.223	399
CBG	3	Cestrum aurantiacum	CEAU	e11	11	27.048	31.526	6.061795659	32.314	5.200769174	1.9	-0.729230826	0.371795659	6.26	399
CBG	3	Cestrum aurantiacum	CEAU	e11	11	38.341	33.116	5.348181729	30.724	6.192010982	5.1	0.262010982	-0.341818271	6.26	399
CBG	3	Cestrum aurantiacum	CEAU	e11	11	30.168	28.913	5.264048676	34.927	5.492540396	4.5	-0.437459604	-0.425951324	6.262	399
CBG	3	Cestrum aurantiacum	CEAU	e11	11	68.195	40.687	4.926964148	23.153	8.258026399	8.925	2.328026399	-0.763035852	6.269	399
CBG	3	Cestrum aurantiacum	CEAU	e11	11	36.11	29.704	4.943120437	34.136	6.009159675	6.456	0.079159675	-0.746879563	6.316	399
CBG	3	Cestrum aurantiacum	CEAU	e11	11	24.583	32.7	6.595235566	31.14	4.958124645	5.1	-0.971875355	0.905235566	6.362	399
CBG	3	Cestrum aurantiacum	CEAU	e11	11	49.414	38.189	5.432669445	25.651	7.029509229	1.8	1.099509229	-0.257330555	6.447	399
CBG	3	Cestrum aurantiacum	CEAU	e11	11	66.811	43.705	5.346962503	20.135	8.173799606	6.697	2.243799606	-0.343037497	6.597	399
CBG	3	Cestrum aurantiacum	CEAU	e11	11	28.392	30.312	5.688746733	33.528	5.328414398	4.5	-0.601585602	-0.001253267	6.684	399
CBG	3	Cestrum aurantiacum	CEAU	e11	11	65.268	42.411	5.249625955	21.429	8.078861306	3.5	2.148861306	-0.440374045	6.702	399
CBG	3	Cestrum aurantiacum	CEAU	e11	11	56.266	52.681	7.023134559	11.159	7.501066591	2.5	1.571066591	1.333134559	6.719	399
CBG	3	Cestrum aurantiacum	CEAU	e11	11	85.531	48.662	5.261725403	15.178	9.248297141	7.995	3.318297141	-0.428274597	6.837	399
CBG	3	Cestrum aurantiacum	CEAU	e11	11	31.669	34.375	6.108372761	29.465	5.627521657	0.1	-0.302478343	0.418372761	6.883	399
CBG	3	Cestrum aurantiacum	CEAU	e11	11	36.738	31.296	5.163344214	32.544	6.061188002	2.91	0.131188002	-0.526655786	6.925	399
CBG	3	Cestrum aurantiacum	CEAU	e11	11	60.705	40.16	5.154439808	23.68	7.791341348	5.524	1.861341348	-0.535560192	6.952	399
CBG	3	Cestrum aurantiacum	CEAU	e11	11	36.646	39.169	6.470371183	24.671	6.053593974	2.15	0.123593974	0.780371183	6.955	399
CBG	3	Cestrum aurantiacum	CEAU	e11	11	48.717	37.714	5.403340404	26.126	6.979756443	3.5	1.049756443	-0.286659596	6.98	399
CBG	3	Cestrum aurantiacum	CEAU	e11	11	29.252	29.25	5.408142023	34.59	5.40851181	0.83	-0.52148819	-0.281857977	7.02	399
CBG	3	Cestrum aurantiacum	CEAU	e11	11	59.236	41.142	5.345551742	22.698	7.696492708	2.3	1.766492708	-0.344448258	7.291	399
CBG	3	Cestrum aurantiacum	CEAU	e11	11	37.892	36.357	5.90628332	27.483	6.155647813	2.5	0.225647813	0.21628332	7.329	399
CBG	3	Cestrum aurantiacum	CEAU	e11	11	55.143	38.162	5.139086555	25.678	7.425833287	3.705	1.495833287	-0.550913445	7.454	399
CBG	3	Cestrum aurantiacum	CEAU	e11	11	52.122	38.966	5.397284241	24.874	7.219556773	2.5	1.289556773	-0.292715759	7.5	399
CBG	3	Cestrum aurantiacum	CEAU	e11	11	29.28	28.91	5.342721736	34.93	5.411099703	7.915	-0.518900297	-0.347278264	7.505	399
CBG	3	Cestrum aurantiacum	CEAU	e11	11	44.586	41.573	6.226042909	22.267	6.677274893	2.479	0.747274893	0.536042909	7.549	399
CBG	3	Cestrum aurantiacum	CEAU	e11	11	65.409	39.739	4.913581676	24.101	8.087583075	1.21	2.157583075	-0.776418324	7.581	399
CBG	3	Cestrum aurantiacum	CEAU	e11	11	37.626	33.281	5.425657082	30.559	6.134003587	3.2	0.204003587	-0.264342918	7.593	399
CBG	3	Cestrum aurantiacum	CEAU	e11	11	28.159	28.999	5.464801708	34.841	5.306505441	1.5	-0.623494559	-0.225198292	7.683	399
CBG	3	Cestrum aurantiacum	CEAU	e11	11	25.827	25.316	4.981476728	38.524	5.082027155	1.7	-0.847972845	-0.708523272	7.731	399
CBG	3	Cestrum aurantiacum	CEAU	e11	11	26.283	28.06	5.473311922	35.78	5.126694842	1.24	-0.803305158	-0.216688078	7.792	399
CBG	3	Cestrum aurantiacum	CEAU	e11	11	33.7	35.355	6.090260808	28.485	5.805170109	4.5	-0.124829891	0.400260808	7.799	399
CBG	3	Cestrum aurantiacum	CEAU	e11	11	75.453	45.486	5.236480505	18.354	8.686368631	2.6	2.756368631	-0.453519495	7.896	399
CBG	3	Cestrum aurantiacum	CEAU	e11	11	52.869	37.8	5.198658049	26.04	7.271107206	9.841	1.341107206	-0.491341951	7.988	399
CBG	3	Cestrum aurantiacum	CEAU	e11	11	57.281	38.832	5.130792644	25.008	7.568421236	3.2	1.638421236	-0.559207356	8.044	399
CBG	3	Cestrum aurantiacum	CEAU	e11	11	65.383	40.323	4.986782353	23.517	8.085975513	1.8	2.155975513	-0.703217647	8.116	399
CBG	3	Cestrum aurantiacum	CEAU	e11	11	45.674	35.368	5.233304177	28.472	6.758254212	5.5	0.828254212	-0.456695823	8.41	399
CBG	3	Cestrum aurantiacum	CEAU	e11	11	97.34	55.295	5.604542818	8.545	9.866103588	3.51	3.936103588	-0.085457182	8.445	399
CBG	3	Cestrum aurantiacum	CEAU	e11	11	57.877	38.41	5.048836435	25.43	7.607693474	10.042	1.677693474	-0.641163565	8.486	399
CBG	3	Cestrum aurantiacum	CEAU	e11	11	25.067	26.733	5.339449924	37.107	5.006695517	8.5	-0.923304483	-0.350550076	8.5	399
CBG	3	Cestrum aurantiacum	CEAU	e11	11	28.344	31.11	5.843451468	32.73	5.323908339	3.3	-0.606091661	0.153451468	8.504	399
CBG	3	Cestrum aurantiacum	CEAU	e11	11	58.736	41.79	5.45280777	22.05	7.663941545	9.175	1.733941545	-0.23719223	8.666	399
CBG	3	Cestrum aurantiacum	CEAU	e11	11	50.726	39.358	5.526086933	24.482	7.122218755	4.04	1.192218755	-0.163913067	8.714	399
CBG	3	Cestrum aurantiacum	CEAU	e11	11	34.448	30.156	5.137971943	33.684	5.869241859	2.3	-0.060758141	-0.552028057	8.773	399
CBG	3	Cestrum aurantiacum	CEAU	e11	11	82.501	45.029	4.957499693	18.811	9.08300611	9.35	3.15300611	-0.732500307	8.79	399
CBG	3	Cestrum aurantiacum	CEAU	e11	11	42.767	36.633	5.601677379	27.207	6.539648309	7.781	0.609648309	-0.088322621	8.95	399
CBG	3	Cestrum aurantiacum	CEAU	e11	11	18.552	20.695	4.804741896	43.145	4.307203269	0.78	-1.622796731	-0.885258104	9.176	399
CBG	3	Cestrum aurantiacum	CEAU	e11	11	55.098	33.509	4.514332568	30.331	7.422802705	4.67	1.492802705	-1.175667432	9.303	399
CBG	3	Cestrum aurantiacum	CEAU	e11	11	79.075	45.741	5.143823459	18.099	8.892412496	1.8	2.962412496	-0.546176541	9.436	399
CBG	3	Cestrum aurantiacum	CEAU	e11	11	24.09	23.958	4.881262469	39.882	4.908156477	8.43	-1.021843523	-0.808737531	9.567	399
CBG	3	Cestrum aurantiacum	CEAU	e11	11	34.183	32.62	5.579289145	31.22	5.846622957	1.65	-0.083377043	-0.110710855	9.595	399
CBG	3	Cestrum aurantiacum	CEAU	e11	11	38.663	39.648	6.376370002	24.192	6.217957864	10.5	0.287957864	0.686370002	9.649	399
CBG	3	Cestrum aurantiacum	CEAU	e11	11	52.908	39.488	5.428807791	24.352	7.273788559	3.8	1.343788559	-0.261192209	9.745	399
CBG	3	Cestrum aurantiacum	CEAU	e11	11	34.055	30.312	5.194265566	33.528	5.8356662	5.25	-0.0943338	-0.495734434	9.796	399
CBG	3	Cestrum aurantiacum	CEAU	e11	11	41.221	34.546	5.380696634	29.294	6.420358245	2.8	0.490358245	-0.309303366	9.859	399
CBG	3	Cestrum aurantiacum	CEAU	e11	11	27.147	26.773	5.138497109	37.067	5.210278304	4.6	-0.719721696	-0.551502891	9.906	399
CBG	3	Cestrum aurantiacum	CEAU	e11	11	39.245	45.559	7.272471303	18.281	6.264582987	2.5	0.334582987	1.582471303	10.099	399
CBG	3	Cestrum aurantiacum	CEAU	e11	11	76.095	51.908	5.950538032	11.932	8.723244809	1.43	2.793244809	0.260538032	10.336	399
CBG	3	Cestrum aurantiacum	CEAU	e11	11	31.667	33.451	5.944367407	30.389	5.627343956	2.58	-0.302656044	0.254367407	11.237	399
CBG	3	Cestrum aurantiacum	CEAU	e11	11	50.006	36.968	5.227751042	26.872	7.071492063	2.1	1.141492063	-0.462248958	11.344	399
CBG	3	Cestrum aurantiacum	CEAU	e11	11	32.238	30.065	5.295136533	33.775	5.677851706	11.695	-0.252148294	-0.394863467	11.618	399
CBG	3	Cestrum aurantiacum	CEAU	e11	11	49.103	39.115	5.581993434	24.725	7.007353281	7.2	1.077353281	-0.108006566	11.65	399
CBG	3	Cestrum aurantiacum	CEAU	e11	11	46.773	38.755	5.666698784	25.085	6.839078885	15.334	0.909078885	-0.023301216	11.866	399
CBG	3	Cestrum aurantiacum	CEAU	e11	11	44.751	33.308	4.979057982	30.532	6.689618823	14.558	0.759618823	-0.710942018	12.2	399
CBG	3	Cestrum aurantiacum	CEAU	e11	11	49.19	37.506	5.347642153	26.334	7.013558298	4.6	1.083558298	-0.342357847	12.621	399
CBG	3	Cestrum aurantiacum	CEAU	e11	11	57.465	39.372	5.193806564	24.468	7.580567261	2.4	1.650567261	-0.496193436	13.259	399
CBG	3	Cestrum aurantiacum	CEAU	e11	11	41.341	32.707	5.086865118	31.133	6.429696727	8.5	0.499696727	-0.603134882	14.626	399
CBG	3	Cestrum aurantiacum	CEAU	e11	11	14.15	18.739	4.981592413	45.101	3.761648575	14.987	-2.168351425	-0.708407587	14.636	399
CBG	3	Cestrum aurantiacum	CEAU	e11	11	36.099	39.945	6.648364775	23.895	6.008244336	8.1	0.078244336	0.958364775	14.698	399
CBG	3	Cestrum aurantiacum	CEAU	e11	11	53.553	42.025	5.742695908	21.815	7.317991528	2.1	1.387991528	0.052695908	15.584	399
CBG	3	Cestrum aurantiacum	CEAU	e11	11	55.443	43.393	5.827688306	20.447	7.446005641	2.5	1.516005641	0.137688306	15.66	399
CBG	3	Cestrum aurantiacum	CEAU	e11	11	55.143	41.629	5.605970185	22.211	7.425833287	6.5	1.495833287	-0.084029815	20.716	399
CBG	3	Cestrum purpureum	CEEL	e12	12	23.037	25.474	5.30742888	38.366	4.79968749	0.7	-1.13031251	-0.38257112	0	16
CBG	3	Cestrum purpureum	CEEL	e12	12	58.217	43.362	5.683088173	20.478	7.630006553	1.25	1.700006553	-0.006911827	0	16
BBG	1	Cestrum purpureum	CEEL	e12	12	39.403	31.634	5.039523398	32.206	6.277180896	1.05	0.347180896	-0.650476602	1.498	16
CBG	3	Cestrum purpureum	CEEL	e12	12	47.883	38.712	5.594418262	25.128	6.919754331	1.1	0.989754331	-0.095581738	2.291	16
CBG	3	Cestrum purpureum	CEEL	e12	12	32.146	29.325	5.172190957	34.515	5.669744262	3.22	-0.260255738	-0.517809043	2.3	16
CBG	3	Cestrum purpureum	CEEL	e12	12	60.01	43.793	5.653180911	20.047	7.746612163	1.71	1.816612163	-0.036819089	2.451	16
CBG	3	Cestrum purpureum	CEEL	e12	12	30.7776	29.9002	5.389602276	33.9398	5.547756303	2.1	-0.382243697	-0.300397724	2.644	16
CBG	3	Cestrum purpureum	CEEL	e12	12	63.772	39.82116667	4.986536026	24.01883333	7.985737286	2.5	2.055737286	-0.703463974	2.665	16
CBG	3	Cestrum purpureum	CEEL	e12	12	71.475	42.015	4.969666962	21.825	8.454288852	1.75	2.524288852	-0.720333038	2.684	16
CBG	3	Cestrum purpureum	CEEL	e12	12	47.636	38.426	5.567465508	25.414	6.901883801	1.51	0.971883801	-0.122534492	2.744	16
CBG	3	Cestrum purpureum	CEEL	e12	12	68.767	40.938	4.936698252	22.902	8.292587051	2.5	2.362587051	-0.753301748	3.024	16
CBG	3	Cestrum purpureum	CEEL	e12	12	50.661	39.915	5.607887008	23.925	7.117654108	1.63	1.187654108	-0.082112992	3.561	16
CBG	3	Cestrum purpureum	CEEL	e12	12	86.964	53.359	5.721869232	10.481	9.325449051	1.8	3.395449051	0.031869232	3.686	16
CBG	3	Cestrum purpureum	CEEL	e12	12	95.279	53.922	5.524174603	9.918	9.76109625	2.5	3.83109625	-0.165825397	4.124	16
CBG	3	Cestrum purpureum	CEEL	e12	12	43.215	36.327	5.526017746	27.513	6.57381168	2.15	0.64381168	-0.163982254	4.131	16
CBG	3	Cestrum purpureum	CEEL	e12	12	92.096	53.342	5.558388665	10.498	9.596666088	2.31	3.666666088	-0.131611335	5.109	16
CBG	3	Chimonobambusa quadrangularis	CHQU	e13	13	17.883	32.251	7.626460004	31.589	4.228829625	3.89	-1.701170375	1.936460004	0	28
CBG	3	Chimonobambusa quadrangularis	CHQU	e13	13	20.045	34.628	7.734359926	29.212	4.477164281	3.1	-1.452835719	2.044359926	0	28
CBG	3	Chimonobambusa quadrangularis	CHQU	e13	13	23.648	39.834	8.191373158	24.006	4.862920933	3.78	-1.067079067	2.501373158	0	28
CBG	3	Chimonobambusa quadrangularis	CHQU	e13	13	25.092	39.541	7.89368895	24.299	5.009191552	3.7	-0.920808448	2.20368895	0	28
CBG	3	Chimonobambusa quadrangularis	CHQU	e13	13	26.182	38.551	7.534149588	25.289	5.116834959	2.1	-0.813165041	1.844149588	0	28
CBG	3	Chimonobambusa quadrangularis	CHQU	e13	13	28.227	47.979	9.03064625	15.861	5.312908808	4.1	-0.617091192	3.34064625	0	28
CBG	3	Chimonobambusa quadrangularis	CHQU	e13	13	30.493	41.58	7.529816768	22.26	5.522046722	1.2	-0.407953278	1.839816768	0	28
CBG	3	Chimonobambusa quadrangularis	CHQU	e13	13	35.145	48.724	8.218852013	15.116	5.928321854	2.1	-0.001678146	2.528852013	0	28
CBG	3	Chimonobambusa quadrangularis	CHQU	e13	13	39.712	49.943	7.925264151	13.897	6.30174579	2.5	0.37174579	2.235264151	0	28
CBG	3	Chimonobambusa quadrangularis	CHQU	e13	13	54.018	56.787	7.726444257	7.053	7.349693871	2.5	1.419693871	2.036444257	0	28
CBG	3	Chimonobambusa quadrangularis	CHQU	e13	13	33.24	43.024	7.46243012	20.816	5.765414122	2.5	-0.164585878	1.77243012	1.03	28
CBG	3	Chimonobambusa quadrangularis	CHQU	e13	13	29.952	38.652	7.0625097	25.188	5.47284204	3.5	-0.45715796	1.3725097	1.233	28
CBG	3	Chimonobambusa quadrangularis	CHQU	e13	13	25.65	34.899	6.890794495	28.941	5.064582905	1.19	-0.865417095	1.200794495	1.387	28
CBG	3	Chimonobambusa quadrangularis	CHQU	e13	13	30.918	42.471	7.638125509	21.369	5.560395669	2.5	-0.369604331	1.948125509	1.484	28
CBG	3	Chimonobambusa quadrangularis	CHQU	e13	13	28.285	42.835	8.054167916	21.005	5.31836441	3.3	-0.61163559	2.364167916	2.622	28
CBG	3	Chimonobambusa quadrangularis	CHQU	e13	13	86.719	65.46	7.029409927	1.62	9.312303689	2.67	3.382303689	1.339409927	2.64	28
CBG	3	Chimonobambusa quadrangularis	CHQU	e13	13	24.225	38.271	7.775671729	25.569	4.921889881	3.5	-1.008110119	2.085671729	3.103	28
CBG	3	Chimonobambusa quadrangularis	CHQU	e13	13	25.407	42.921	8.515166378	20.919	5.040535686	3.01	-0.889464314	2.825166378	3.206	28
CBG	3	Chimonobambusa quadrangularis	CHQU	e13	13	25.351	38.563	7.659021079	25.277	5.034977656	2.1	-0.895022344	1.969021079	4.157	28
CBG	3	Chimonobambusa quadrangularis	CHQU	e13	13	36.583	45.373	7.501667946	18.467	6.048388215	2.41	0.118388215	1.811667946	4.654	28
CBG	3	Chimonobambusa quadrangularis	CHQU	e13	13	27.343	44.867	8.580329196	18.973	5.229053452	3.2	-0.700946548	2.890329196	5.568	28
CBG	3	Chimonobambusa quadrangularis	CHQU	e13	13	23.084	40.016	8.328717691	23.824	4.804581147	5.1	-1.125418853	2.638717691	5.575	28
CBG	3	Chimonobambusa quadrangularis	CHQU	e13	13	23.045	38.16	7.94913751	25.68	4.800520805	8.432	-1.129479195	2.25913751	7.682	28
CBG	3	Chimonobambusa quadrangularis	CHQU	e13	13	28.169	40.738	7.675629246	23.102	5.307447597	2.71	-0.622552403	1.985629246	8.323	28
CBG	3	Chimonobambusa quadrangularis	CHQU	e13	13	34.972	38.497	6.509785104	25.343	5.913712878	3.65	-0.016287122	0.819785104	8.328	28
CBG	3	Chimonobambusa quadrangularis	CHQU	e13	13	12.983	26.127	7.251068648	37.713	3.603193028	1.77	-2.326806972	1.561068648	8.532	28
CBG	3	Chimonobambusa quadrangularis	CHQU	e13	13	17.098	28.383	6.864132225	35.457	4.134972793	1.88	-1.795027207	1.174132225	9.512	28
CBG	3	Chimonobambusa quadrangularis	CHQU	e13	13	25.928	38.714	7.602974549	25.126	5.091954438	3.5	-0.838045562	1.912974549	12.542	28
BRBG	2	Clidemia hirta	CLHI	e14	14	12.032	16.988	4.897487551	46.852	3.468717342	0.15	-2.461282658	-0.792512449	0	126
BRBG	2	Clidemia hirta	CLHI	e14	14	15.726	19.637	4.951833168	44.203	3.965602098	0.1	-1.964397902	-0.738166832	0	126
BRBG	2	Clidemia hirta	CLHI	e14	14	22.02	22.789	4.856424161	41.051	4.692547283	0.1	-1.237452717	-0.833575839	0	126
BRBG	2	Clidemia hirta	CLHI	e14	14	22.428	21.715	4.585266264	42.125	4.735820943	0.8	-1.194179057	-1.104733736	0	126
BRBG	2	Clidemia hirta	CLHI	e14	14	23.248	20.584	4.269106358	43.256	4.821617986	0.47	-1.108382014	-1.420893642	0	126
BRBG	2	Clidemia hirta	CLHI	e14	14	23.865	22.814	4.670041263	41.026	4.885181675	0.5	-1.044818325	-1.019958737	0	126
BRBG	2	Clidemia hirta	CLHI	e14	14	30.431	26.173	4.744553992	37.667	5.516430005	0.2	-0.413569995	-0.945446008	0	126
CBG	3	Clidemia hirta	CLHI	e14	14	32.971	32.972	5.74221212	30.868	5.742037966	0.45	-0.187962034	0.05221212	0	126
KBG	4	Clidemia hirta	CLHI	e14	14	36.04	30.792	5.129151263	33.048	6.003332408	0.51	0.073332408	-0.560848737	0	126
BRBG	2	Clidemia hirta	CLHI	e14	14	36.077	30.81	5.129517197	33.03	6.006413239	0.3	0.076413239	-0.560482803	0	126
BRBG	2	Clidemia hirta	CLHI	e14	14	37.036	28.693	4.714807011	35.147	6.085720993	0.4	0.155720993	-0.975192989	0	126
BRBG	2	Clidemia hirta	CLHI	e14	14	38.048	32.051	5.196078071	31.789	6.168306088	0.5	0.238306088	-0.493921929	0	126
BRBG	2	Clidemia hirta	CLHI	e14	14	39.558	31.235	4.96620162	32.605	6.289515085	0.25	0.359515085	-0.72379838	0	126
KBG	4	Clidemia hirta	CLHI	e14	14	43.889	29.688	4.481290505	34.152	6.624877357	0.5	0.694877357	-1.208709495	0	126
BRBG	2	Clidemia hirta	CLHI	e14	14	44.266	30.134	4.529201517	33.706	6.653269873	0.25	0.723269873	-1.160798483	0	126
KBG	4	Clidemia hirta	CLHI	e14	14	48.994	33.467	4.781292741	30.373	6.999571415	0.6	1.069571415	-0.908707259	0	126
BRBG	2	Clidemia hirta	CLHI	e14	14	51.864	37.011	5.139227168	26.829	7.201666474	1.1	1.271666474	-0.550772832	0	126
BRBG	2	Clidemia hirta	CLHI	e14	14	52.04	32.815	4.548872505	31.025	7.213875519	0.7	1.283875519	-1.141127495	0	126
KBG	4	Clidemia hirta	CLHI	e14	14	53.039	37.707	5.177550187	26.133	7.282787928	0.81	1.352787928	-0.512449813	0	126
BRBG	2	Clidemia hirta	CLHI	e14	14	57.766	40.585	5.339854239	23.255	7.600394727	0.4	1.670394727	-0.350145761	0	126
BRBG	2	Clidemia hirta	CLHI	e14	14	58.726	36.035	4.702288988	27.805	7.663289111	0.25	1.733289111	-0.987711012	0	126
BRBG	2	Clidemia hirta	CLHI	e14	14	59.669	38.885	5.033936392	24.955	7.724571186	0.6	1.794571186	-0.656063608	0	126
KBG	4	Clidemia hirta	CLHI	e14	14	61.352	39.073	4.988412915	24.767	7.832751751	0.4	1.902751751	-0.701587085	0	126
BRBG	2	Clidemia hirta	CLHI	e14	14	66.138	38.569	4.742560174	25.271	8.132527282	0.17	2.202527282	-0.947439826	0	126
KBG	4	Clidemia hirta	CLHI	e14	14	66.613	42.545	5.21277562	21.295	8.161678749	1.1	2.231678749	-0.47722438	0	126
BRBG	2	Clidemia hirta	CLHI	e14	14	71.934	40.773	4.807348005	23.067	8.481391395	0.23	2.551391395	-0.882651995	0	126
BRBG	2	Clidemia hirta	CLHI	e14	14	76.752	38.877	4.437597355	24.963	8.760821879	0.17	2.830821879	-1.252402645	0	126
KBG	4	Clidemia hirta	CLHI	e14	14	82.016	45.007	4.969706868	18.833	9.056268547	1.01	3.126268547	-0.720293132	0	126
BRBG	2	Clidemia hirta	CLHI	e14	14	87.695	46.849	5.002797326	16.991	9.364560855	0.6	3.434560855	-0.687202674	0	126
BRBG	2	Clidemia hirta	CLHI	e14	14	92.915	46.582	4.832537307	17.258	9.639242709	1.5	3.709242709	-0.857462693	0	126
KBG	4	Clidemia hirta	CLHI	e14	14	106.529	50.857	4.927388583	12.983	10.32128868	0.5	4.39128868	-0.762611417	0	126
KBG	4	Clidemia hirta	CLHI	e14	14	37.1	30.579	5.020376917	33.261	6.090976933	0.3	0.160976933	-0.669623083	0.3	126
KBG	4	Clidemia hirta	CLHI	e14	14	94.743	50.25	5.162528948	13.59	9.733601594	0.6	3.803601594	-0.527471052	0.4	126
BRBG	2	Clidemia hirta	CLHI	e14	14	12.199	15.87	4.543754006	47.97	3.492706687	0.2	-2.437293313	-1.146245994	0.431	126
BRBG	2	Clidemia hirta	CLHI	e14	14	48.938	34.068	4.8699391	29.772	6.995570027	1.1	1.065570027	-0.8200609	0.473	126
BRBG	2	Clidemia hirta	CLHI	e14	14	38.669	27.104	4.358649213	36.736	6.218440319	1	0.288440319	-1.331350787	0.477	126
BRBG	2	Clidemia hirta	CLHI	e14	14	47.022	35.9	5.235328049	27.94	6.857258928	1.5	0.927258928	-0.454671951	0.507	126
BRBG	2	Clidemia hirta	CLHI	e14	14	32.434	28.913	5.076833261	34.927	5.695085601	0.31	-0.234914399	-0.613166739	0.517	126
BRBG	2	Clidemia hirta	CLHI	e14	14	57.814	38.876	5.112873696	24.964	7.603551802	0.3	1.673551802	-0.577126304	0.567	126
BRBG	2	Clidemia hirta	CLHI	e14	14	55.355	35.04	4.709617862	28.8	7.440094085	1	1.510094085	-0.980382138	0.58	126
BRBG	2	Clidemia hirta	CLHI	e14	14	50.088	35.057	4.953451365	28.783	7.077287616	1.65	1.147287616	-0.736548635	0.581	126
BRBG	2	Clidemia hirta	CLHI	e14	14	37.961	29.455	4.780685836	34.385	6.161249873	1.1	0.231249873	-0.909314164	0.584	126
BRBG	2	Clidemia hirta	CLHI	e14	14	38.914	30.64	4.911745135	33.2	6.238108688	1	0.308108688	-0.778254865	0.584	126
KBG	4	Clidemia hirta	CLHI	e14	14	50.762	42.299	5.936913726	21.541	7.124745609	0.4	1.194745609	0.246913726	0.6	126
BRBG	2	Clidemia hirta	CLHI	e14	14	43.911	34.317	5.178722629	29.523	6.626537557	0.15	0.696537557	-0.511277371	0.603	126
BRBG	2	Clidemia hirta	CLHI	e14	14	58.922	38.296	4.989013448	25.544	7.676066701	0.9	1.746066701	-0.700986552	0.619	126
BRBG	2	Clidemia hirta	CLHI	e14	14	35.012	29.294	4.950741122	34.546	5.917093881	0.5	-0.012906119	-0.739258878	0.629	126
BRBG	2	Clidemia hirta	CLHI	e14	14	76.399	41.87	4.790260416	21.97	8.74065215	1.5	2.81065215	-0.899739584	0.63	126
BRBG	2	Clidemia hirta	CLHI	e14	14	18.399	22.562	5.259936306	41.278	4.289405553	0.6	-1.640594447	-0.430063694	0.65	126
BRBG	2	Clidemia hirta	CLHI	e14	14	41.282	31.5	4.902642086	32.34	6.425107003	0.2	0.495107003	-0.787357914	0.664	126
BRBG	2	Clidemia hirta	CLHI	e14	14	97.573	50.772	5.139956486	13.068	9.877904636	1.5	3.947904636	-0.550043514	0.669	126
BRBG	2	Clidemia hirta	CLHI	e14	14	38.624	30.12	4.84647909	33.72	6.214820995	1.22	0.284820995	-0.84352091	0.7	126
BRBG	2	Clidemia hirta	CLHI	e14	14	31.445	27.131	4.8382689	36.709	5.60758415	0.4	-0.32241585	-0.8517311	0.706	126
BRBG	2	Clidemia hirta	CLHI	e14	14	26.651	22.331	4.325650402	41.509	5.162460654	1	-0.767539346	-1.364349598	0.739	126
BRBG	2	Clidemia hirta	CLHI	e14	14	53.881	37.708	5.13707226	26.132	7.340367838	0.6	1.410367838	-0.55292774	0.739	126
BRBG	2	Clidemia hirta	CLHI	e14	14	27.098	24.667	4.738574517	39.173	5.205573936	1.5	-0.724426064	-0.951425483	0.747	126
BRBG	2	Clidemia hirta	CLHI	e14	14	58.961	37.725	4.913000724	26.115	7.678606644	0.7	1.748606644	-0.776999276	0.76	126
BRBG	2	Clidemia hirta	CLHI	e14	14	70.925	42.13	5.002554018	21.71	8.421698166	1.5	2.491698166	-0.687445982	0.767	126
BRBG	2	Clidemia hirta	CLHI	e14	14	17.83	22.37	5.297736	41.47	4.222558466	0.2	-1.707441534	-0.392264	0.768	126
BRBG	2	Clidemia hirta	CLHI	e14	14	38.302	30.369	4.907041892	33.471	6.188860961	0.25	0.258860961	-0.782958108	0.775	126
KBG	4	Clidemia hirta	CLHI	e14	14	64.032	48.261	6.031117409	15.579	8.00199975	0.4	2.07199975	0.341117409	0.776	126
BRBG	2	Clidemia hirta	CLHI	e14	14	37.242	29.302	4.801542377	34.538	6.102622387	1.1	0.172622387	-0.888457623	0.78	126
BRBG	2	Clidemia hirta	CLHI	e14	14	63.056	45.483	5.727774263	18.357	7.940780818	0.3	2.010780818	0.037774263	0.786	126
BRBG	2	Clidemia hirta	CLHI	e14	14	57.37	40.979	5.410269902	22.861	7.574298647	0.4	1.644298647	-0.279730098	0.8	126
BRBG	2	Clidemia hirta	CLHI	e14	14	71.015	40.54	4.810704696	23.3	8.427039812	1	2.497039812	-0.879295304	0.825	126
BRBG	2	Clidemia hirta	CLHI	e14	14	24.002	23.895	4.877343232	39.945	4.899183605	0.7	-1.030816395	-0.812656768	0.831	126
BRBG	2	Clidemia hirta	CLHI	e14	14	44.026	33.438	5.039479453	30.402	6.635209115	1.16	0.705209115	-0.650520547	0.879	126
BRBG	2	Clidemia hirta	CLHI	e14	14	85.703	45.212	4.883775667	18.628	9.257591479	0.5	3.327591479	-0.806224333	0.914	126
BRBG	2	Clidemia hirta	CLHI	e14	14	51.839	39.172	5.440608031	24.668	7.199930555	1.4	1.269930555	-0.249391969	0.941	126
BRBG	2	Clidemia hirta	CLHI	e14	14	54.595	35.92	4.861383614	27.92	7.388842941	1.5	1.458842941	-0.828616386	0.949	126
BRBG	2	Clidemia hirta	CLHI	e14	14	67.584	37.888	4.608713749	25.952	8.22094885	0.35	2.29094885	-1.081286251	0.978	126
BRBG	2	Clidemia hirta	CLHI	e14	14	31.81	24.109	4.274618514	39.731	5.640035461	0.32	-0.289964539	-1.415381486	1.013	126
BRBG	2	Clidemia hirta	CLHI	e14	14	43.882	31.399	4.739937446	32.441	6.624349025	0.21	0.694349025	-0.950062554	1.039	126
BRBG	2	Clidemia hirta	CLHI	e14	14	62.13	37.128	4.710325057	26.712	7.88225856	1.65	1.95225856	-0.979674943	1.047	126
BRBG	2	Clidemia hirta	CLHI	e14	14	101.808	46.363	4.594947747	17.477	10.08999504	0.31	4.15999504	-1.095052253	1.067	126
BRBG	2	Clidemia hirta	CLHI	e14	14	55.579	35.547	4.768124536	28.293	7.45513246	0.6	1.52513246	-0.921875464	1.075	126
KBG	4	Clidemia hirta	CLHI	e14	14	36.904	30.86	5.07994723	32.98	6.074866254	0.65	0.144866254	-0.61005277	1.092	126
BRBG	2	Clidemia hirta	CLHI	e14	14	48.883	36.585	5.232679484	27.255	6.991637862	0.4	1.061637862	-0.457320516	1.151	126
BRBG	2	Clidemia hirta	CLHI	e14	14	42.99	31.597	4.819057715	32.243	6.556675987	1.2	0.626675987	-0.870942285	1.224	126
BRBG	2	Clidemia hirta	CLHI	e14	14	44.955	29.989	4.472733098	33.851	6.704848992	0.45	0.774848992	-1.217266902	1.25	126
BRBG	2	Clidemia hirta	CLHI	e14	14	73.378	41.984	4.901182545	21.856	8.56609596	0.3	2.63609596	-0.788817455	1.264	126
BRBG	2	Clidemia hirta	CLHI	e14	14	77.155	42.769	4.869081659	21.071	8.783791892	1.1	2.853791892	-0.820918341	1.273	126
BRBG	2	Clidemia hirta	CLHI	e14	14	39.519	31.31	4.980581996	32.53	6.286413922	0.5	0.356413922	-0.709418004	1.355	126
BRBG	2	Clidemia hirta	CLHI	e14	14	65.84	37.414	4.61093745	26.426	8.11418511	0.6	2.18418511	-1.07906255	1.393	126
BRBG	2	Clidemia hirta	CLHI	e14	14	42.596	30.714	4.706000519	33.126	6.526561116	1.1	0.596561116	-0.983999481	1.431	126
BRBG	2	Clidemia hirta	CLHI	e14	14	60.213	39.399	5.077384655	24.441	7.759703603	1.08	1.829703603	-0.612615345	1.457	126
BRBG	2	Clidemia hirta	CLHI	e14	14	45.419	32.483	4.819892456	31.357	6.739361988	0.38	0.809361988	-0.870107544	1.479	126
BRBG	2	Clidemia hirta	CLHI	e14	14	61.386	36.494	4.65786396	27.346	7.834921825	0.45	1.904921825	-1.03213604	1.497	126
KBG	4	Clidemia hirta	CLHI	e14	14	57.63	43.765	5.765043957	20.075	7.591442551	2.1	1.661442551	0.075043957	1.553	126
BRBG	2	Clidemia hirta	CLHI	e14	14	118.078	54.624	5.026885639	9.216	10.86637014	0.5	4.93637014	-0.663114361	1.652	126
BRBG	2	Clidemia hirta	CLHI	e14	14	79.304	41.449	4.65443008	22.391	8.905279333	1.5	2.975279333	-1.03556992	1.658	126
BRBG	2	Clidemia hirta	CLHI	e14	14	77.813	44.78	5.076425413	19.06	8.821167723	1.2	2.891167723	-0.613574587	1.671	126
BRBG	2	Clidemia hirta	CLHI	e14	14	76.27	45.065	5.16015209	18.775	8.73326972	0.65	2.80326972	-0.52984791	1.699	126
BRBG	2	Clidemia hirta	CLHI	e14	14	62.092	32.915	4.177111182	30.925	7.879847714	1.2	1.949847714	-1.512888818	1.773	126
BRBG	2	Clidemia hirta	CLHI	e14	14	123.784	53.479	4.806744318	10.361	11.12582581	0.65	5.19582581	-0.883255682	1.799	126
BRBG	2	Clidemia hirta	CLHI	e14	14	24.785	24.569	4.935066608	39.271	4.978453575	0.9	-0.951546425	-0.754933392	1.85	126
KBG	4	Clidemia hirta	CLHI	e14	14	28.296	29.18	5.485582666	34.66	5.319398462	0.9	-0.610601538	-0.204417334	2.001	126
KBG	4	Clidemia hirta	CLHI	e14	14	57.48	39.679	5.233621835	24.161	7.581556568	0.7	1.651556568	-0.456378165	2.086	126
BRBG	2	Clidemia hirta	CLHI	e14	14	44.626	32.363	4.844565061	31.477	6.680269456	0.35	0.750269456	-0.845434939	2.125	126
BRBG	2	Clidemia hirta	CLHI	e14	14	42.431	30.856	4.736941183	32.984	6.513908197	0.6	0.583908197	-0.953058817	2.293	126
BRBG	2	Clidemia hirta	CLHI	e14	14	46.66	33.365	4.884484794	30.475	6.830812543	0.5	0.900812543	-0.805515206	2.308	126
BRBG	2	Clidemia hirta	CLHI	e14	14	35.587	26.366	4.419758692	37.474	5.965484054	1.2	0.035484054	-1.270241308	2.442	126
BRBG	2	Clidemia hirta	CLHI	e14	14	78.364	46.021	5.198735874	17.819	8.852344322	1.2	2.922344322	-0.491264126	2.53	126
BRBG	2	Clidemia hirta	CLHI	e14	14	46.723	32.45	4.747329117	31.39	6.835422445	1.1	0.905422445	-0.942670883	2.532	126
BRBG	2	Clidemia hirta	CLHI	e14	14	44.226	35.482	5.335427965	28.358	6.650263153	1.1	0.720263153	-0.354572035	2.551	126
BRBG	2	Clidemia hirta	CLHI	e14	14	55.299	35.665	4.796048756	28.175	7.43632974	0.5	1.50632974	-0.893951244	2.609	126
BRBG	2	Clidemia hirta	CLHI	e14	14	50.996	32.614	4.56705257	31.226	7.141148367	1.5	1.211148367	-1.12294743	2.695	126
BRBG	2	Clidemia hirta	CLHI	e14	14	93.243	47.174	4.885337631	16.666	9.656241505	1.65	3.726241505	-0.804662369	2.764	126
BRBG	2	Clidemia hirta	CLHI	e14	14	58.96	36.748	4.785804682	27.092	7.678541528	1.51	1.748541528	-0.904195318	3.497	126
KBG	4	Clidemia hirta	CLHI	e14	14	92.209	45.128	4.699584152	18.712	9.602551744	0.8	3.672551744	-0.990415848	3.585	126
BRBG	2	Clidemia hirta	CLHI	e14	14	46.869	31.628	4.61986076	32.212	6.846093777	0.5	0.916093777	-1.07013924	3.614	126
KBG	4	Clidemia hirta	CLHI	e14	14	46.497	36.101	5.294278285	27.739	6.818870874	0.35	0.888870874	-0.395721715	3.925	126
BRBG	2	Clidemia hirta	CLHI	e14	14	54.53	37.301	5.051294926	26.539	7.384443107	1.12	1.454443107	-0.638705074	3.972	126
BRBG	2	Clidemia hirta	CLHI	e14	14	43.794	30.397	4.593285249	33.443	6.617703529	0.3	0.687703529	-1.096714751	4.01	126
BRBG	2	Clidemia hirta	CLHI	e14	14	38.328	28.952	4.676495181	34.888	6.190961153	0.9	0.260961153	-1.013504819	4.3	126
BRBG	2	Clidemia hirta	CLHI	e14	14	53.014	36.985	5.07960961	26.855	7.28107135	0.5	1.35107135	-0.61039039	4.3	126
CBG	3	Clidemia hirta	CLHI	e14	14	60.624	45.426	5.834211952	18.414	7.786141535	0.2	1.856141535	0.144211952	4.482	126
BRBG	2	Clidemia hirta	CLHI	e14	14	55.056	35.287	4.755677653	28.553	7.419973046	0.8	1.489973046	-0.934322347	4.648	126
BRBG	2	Clidemia hirta	CLHI	e14	14	60.465	37.643	4.840967858	26.197	7.775924382	1.55	1.845924382	-0.849032142	4.841	126
KBG	4	Clidemia hirta	CLHI	e14	14	76.288	42.227	4.834617431	21.613	8.734300201	1.01	2.804300201	-0.855382569	4.976	126
BRBG	2	Clidemia hirta	CLHI	e14	14	36.941	27.429	4.512899381	36.411	6.077910825	0.52	0.147910825	-1.177100619	5.817	126
CBG	3	Clidemia hirta	CLHI	e14	14	17.523	24.566	5.868541999	39.274	4.186048256	0.61	-1.743951744	0.178541999	6.362	126
BRBG	2	Clidemia hirta	CLHI	e14	14	59.497	42.156	5.465273016	21.684	7.713429847	1.1	1.783429847	-0.224726984	6.645	126
BRBG	2	Clidemia hirta	CLHI	e14	14	72.574	42.381	4.974857779	21.459	8.519037504	1.1	2.589037504	-0.715142221	7.482	126
BRBG	2	Clidemia hirta	CLHI	e14	14	85.621	46.433	5.018068623	17.407	9.253161622	1.1	3.323161622	-0.671931377	8.241	126
BRBG	2	Clidemia hirta	CLHI	e14	14	8.056	13.681	4.820122927	50.159	2.838309356	0.75	-3.091690644	-0.869877073	9.048	126
BBG	1	Coffea sp.	COSP	e15	15	53.076	36.826	5.054817218	27.014	7.285327721	1.65	1.355327721	-0.635182782	0	39
BBG	1	Coffea sp.	COSP	e15	15	63.087	41.235	5.191538285	22.605	7.942732527	1.35	2.012732527	-0.498461715	0	39
KBG	4	Coffea sp.	COSP	e15	15	78.274	48.259	5.454683476	15.581	8.847259463	0.25	2.917259463	-0.235316524	0	39
BBG	1	Coffea sp.	COSP	e15	15	90.015	54.484	5.742639335	9.356	9.487623517	1.28	3.557623517	0.052639335	0	39
BBG	1	Coffea sp.	COSP	e15	15	93.26	53.981	5.589760753	9.859	9.657121724	1.07	3.727121724	-0.100239247	0	39
KBG	4	Coffea sp.	COSP	e15	15	194.495	63.126	4.526411676	0.714	13.94614642	0.3	8.01614642	-1.163588324	0	39
BBG	1	Coffea sp.	COSP	e15	15	196.106	70.906	5.063345301	7.066	14.0037852	2.18	8.0737852	-0.626654699	0	39
BBG	1	Coffea sp.	COSP	e15	15	65.204	38.749	4.798697566	25.091	8.07489938	0.51	2.14489938	-0.891302434	0.3	39
BBG	1	Coffea sp.	COSP	e15	15	159.519	62.159	4.92150363	1.681	12.63008314	0.45	6.70008314	-0.76849637	0.35	39
BRBG	2	Coffea sp.	COSP	e15	15	176.675	60.881	4.580303196	2.959	13.29191484	0.6	7.36191484	-1.109696804	0.372	39
KBG	4	Coffea sp.	COSP	e15	15	149.43	60.912	4.982920534	2.928	12.22415641	0.6	6.29415641	-0.707079466	0.84	39
BBG	1	Coffea sp.	COSP	e15	15	140.423	57.438	4.847079978	6.402	11.8500211	0.9	5.9200211	-0.842920022	1.05	39
BBG	1	Coffea sp.	COSP	e15	15	93.744	49.324	5.094323836	14.516	9.682148522	0.8	3.752148522	-0.595676164	1.52	39
BBG	1	Coffea sp.	COSP	e15	15	36.245	28.575	4.746376521	35.265	6.020382048	1.23	0.090382048	-0.943623479	1.562	39
KBG	4	Coffea sp.	COSP	e15	15	156.566	64.514	5.155908978	0.674	12.51263362	0.6	6.58263362	-0.534091022	1.6	39
BRBG	2	Coffea sp.	COSP	e15	15	159.679	63.39	5.016454179	0.45	12.63641563	0.6	6.70641563	-0.673545821	1.708	39
BRBG	2	Coffea sp.	COSP	e15	15	178.31	60.557	4.534991757	3.283	13.35327675	1.3	7.42327675	-1.155008243	1.847	39
KBG	4	Coffea sp.	COSP	e15	15	231.243	72.773	4.785595432	8.933	15.20667617	0.9	9.27667617	-0.904404568	1.852	39
BBG	1	Coffea sp.	COSP	e15	15	58.345	37.272	4.879562391	26.568	7.638389883	1.21	1.708389883	-0.810437609	1.887	39
KBG	4	Coffea sp.	COSP	e15	15	151.932	64.231	5.210987796	0.391	12.32606993	0.25	6.39606993	-0.479012204	1.891	39
BBG	1	Coffea sp.	COSP	e15	15	33.903	34.426	5.912450252	29.414	5.822628273	0.7	-0.107371727	0.222450252	1.9	39
KBG	4	Coffea sp.	COSP	e15	15	206.752	68.302	4.750163531	4.462	14.37887339	2.2	8.44887339	-0.939836469	2.153	39
KBG	4	Coffea sp.	COSP	e15	15	182.551	67.51	4.996616293	3.67	13.51114355	0.3	7.58114355	-0.693383707	2.734	39
KBG	4	Coffea sp.	COSP	e15	15	121.87	54.198	4.909472764	9.642	11.03947463	0.55	5.10947463	-0.780527236	2.9	39
KBG	4	Coffea sp.	COSP	e15	15	155.118	56.944	4.572112125	6.896	12.45463769	0.45	6.52463769	-1.117887875	2.905	39
KBG	4	Coffea sp.	COSP	e15	15	108.689	48.636	4.665143995	15.204	10.42540167	4.1	4.49540167	-1.024856005	3.106	39
BBG	1	Coffea sp.	COSP	e15	15	58.362	38.189	4.998885659	25.651	7.639502602	0.41	1.709502602	-0.691114341	3.65	39
BBG	1	Coffea sp.	COSP	e15	15	31.772	29.708	5.270491755	34.132	5.636665681	1.95	-0.293334319	-0.419508245	3.651	39
KBG	4	Coffea sp.	COSP	e15	15	164.166	67.197	5.244550556	3.357	12.81272805	1.5	6.88272805	-0.445449444	4.355	39
BBG	1	Coffea sp.	COSP	e15	15	139.156	56.287	4.771524233	7.553	11.79644014	3.49	5.86644014	-0.918475767	4.78	39
BRBG	2	Coffea sp.	COSP	e15	15	247.536	77.063	4.898089623	13.223	15.73327684	1.83	9.80327684	-0.791910377	4.821	39
BBG	1	Coffea sp.	COSP	e15	15	139.89	58.048	4.907879892	5.792	11.8275103	3.56	5.8975103	-0.782120108	4.889	39
KBG	4	Coffea sp.	COSP	e15	15	201.35	64.181	4.523042438	0.341	14.18978506	2.15	8.25978506	-1.166957562	4.9	39
BRBG	2	Coffea sp.	COSP	e15	15	150.062	53.444	4.362782778	10.396	12.24997959	5.65	6.31997959	-1.327217222	5.333	39
BBG	1	Coffea sp.	COSP	e15	15	76.806	40.923	4.669494731	22.917	8.76390324	0.4	2.83390324	-1.020505269	5.467	39
BBG	1	Coffea sp.	COSP	e15	15	50.66	39.39	5.534181371	24.45	7.11758386	0.44	1.18758386	-0.155818629	5.647	39
BBG	1	Coffea sp.	COSP	e15	15	53.487	38.099	5.209421006	25.741	7.313480703	0.75	1.383480703	-0.480578994	6.522	39
BRBG	2	Coffea sp.	COSP	e15	15	120.651	53.058	4.830425768	10.782	10.98412491	0.7	5.05412491	-0.859574232	8.097	39
BBG	1	Coffea sp.	COSP	e15	15	42.848	35.685	5.451555319	28.155	6.545838373	0.4	0.615838373	-0.238444681	8.904	39
CBG	3	Dichroa febrifuga	DIFE	e16	16	51.944	40.661	5.641704829	23.179	7.207218604	0.54	1.277218604	-0.048295171	0	59
CBG	3	Dichroa febrifuga	DIFE	e16	16	57.329	45.131	5.960569736	18.709	7.571591642	0.42	1.641591642	0.270569736	0	59
CBG	3	Dichroa febrifuga	DIFE	e16	16	107.336	55.977	5.403024241	7.863	10.36030888	0.65	4.43030888	-0.286975759	0	59
CBG	3	Dichroa febrifuga	DIFE	e16	16	114.017	64.084	6.001569046	0.244	10.67787432	1.8	4.74787432	0.311569046	0	59
CBG	3	Dichroa febrifuga	DIFE	e16	16	116.323	59.455	5.512588647	4.385	10.78531409	2	4.85531409	-0.177411353	0	59
CBG	3	Dichroa febrifuga	DIFE	e16	16	121.767	60.705	5.501228196	3.135	11.03480856	1.95	5.10480856	-0.188771804	0	59
CBG	3	Dichroa febrifuga	DIFE	e16	16	122.704	63.788	5.75850337	0.052	11.07718376	1.8	5.14718376	0.06850337	0	59
CBG	3	Dichroa febrifuga	DIFE	e16	16	133.766	68.597	5.931059113	4.757	11.56572523	2.3	5.63572523	0.241059113	0	59
CBG	3	Dichroa febrifuga	DIFE	e16	16	245.003	89.233	5.700852349	25.393	15.65257167	2.808	9.72257167	0.010852349	0	59
CBG	3	Dichroa febrifuga	DIFE	e16	16	22.88	30.209	6.31550872	33.631	4.783304297	0.55	-1.146695703	0.62550872	0.165	59
CBG	3	Dichroa febrifuga	DIFE	e16	16	99.745	51.601	5.166691737	12.239	9.987241861	0.45	4.057241861	-0.523308263	0.345	59
CBG	3	Dichroa febrifuga	DIFE	e16	16	287.309	100.184	5.910493612	36.344	16.95019174	1.13	11.02019174	0.220493612	0.5	59
CBG	3	Dichroa febrifuga	DIFE	e16	16	27.27	30.257	5.79406411	33.583	5.222068556	1.67	-0.707931444	0.10406411	1	59
CBG	3	Dichroa febrifuga	DIFE	e16	16	65.402	40.146	4.964171371	23.694	8.087150302	0.9	2.157150302	-0.725828629	1	59
CBG	3	Dichroa febrifuga	DIFE	e16	16	65.627	40.039	4.94244615	23.801	8.101049315	1.45	2.171049315	-0.74755385	1.042	59
BRBG	2	Dichroa febrifuga	DIFE	e16	16	66.256	41.43	5.089818861	22.41	8.139778867	1.05	2.209778867	-0.600181139	1.043	59
CBG	3	Dichroa febrifuga	DIFE	e16	16	91.397	54.825	5.734725966	9.015	9.560177823	2.9	3.630177823	0.044725966	1.177	59
CBG	3	Dichroa febrifuga	DIFE	e16	16	149.955	66.338	5.417287673	2.498	12.24561146	2.366	6.31561146	-0.272712327	1.179	59
CBG	3	Dichroa febrifuga	DIFE	e16	16	67.37	47.185	5.748713772	16.655	8.207923002	0.9	2.277923002	0.058713772	1.328	59
CBG	3	Dichroa febrifuga	DIFE	e16	16	184.388	85.297	6.281558807	21.457	13.5789543	1.1	7.6489543	0.591558807	1.521	59
BRBG	2	Dichroa febrifuga	DIFE	e16	16	125.241	61.478	5.493466333	2.362	11.19111255	1.5	5.26111255	-0.196533667	1.557	59
CBG	3	Dichroa febrifuga	DIFE	e16	16	73.992	43.086	5.008916522	20.754	8.601860264	0.3	2.671860264	-0.681083478	1.602	59
CBG	3	Dichroa febrifuga	DIFE	e16	16	41.021	43.923	6.857864086	19.917	6.404763852	1.1	0.474763852	1.167864086	1.604	59
CBG	3	Dichroa febrifuga	DIFE	e16	16	159.148	68.923	5.463407318	5.083	12.61538743	2.2	6.68538743	-0.226592682	1.605	59
BRBG	2	Dichroa febrifuga	DIFE	e16	16	95.496	51.015	5.220418266	12.825	9.772205483	3.8	3.842205483	-0.469581734	1.654	59
CBG	3	Dichroa febrifuga	DIFE	e16	16	230.158	84.274	5.554955323	20.434	15.1709591	1.5	9.2409591	-0.135044677	1.677	59
CBG	3	Dichroa febrifuga	DIFE	e16	16	123.539	59.981	5.396493536	3.859	11.11480994	1.5	5.18480994	-0.293506464	1.804	59
CBG	3	Dichroa febrifuga	DIFE	e16	16	84.483	56.011	6.093806544	7.829	9.191463431	1.52	3.261463431	0.403806544	1.828	59
BRBG	2	Dichroa febrifuga	DIFE	e16	16	76.802	44.365	5.062373931	19.475	8.763675028	1.3	2.833675028	-0.627626069	1.881	59
CBG	3	Dichroa febrifuga	DIFE	e16	16	92.475	56.314	5.856042319	7.526	9.616392255	0.3	3.686392255	0.166042319	1.947	59
CBG	3	Dichroa febrifuga	DIFE	e16	16	58.925	57.429	7.481375592	6.411	7.676262111	1.1	1.746262111	1.791375592	2.038	59
CBG	3	Dichroa febrifuga	DIFE	e16	16	282.426	94.596	5.628859844	30.756	16.8055348	2.5	10.8755348	-0.061140156	2.258	59
CBG	3	Dichroa febrifuga	DIFE	e16	16	19.462	22.436	5.085711232	41.404	4.411575682	1.9	-1.518424318	-0.604288768	2.437	59
CBG	3	Dichroa febrifuga	DIFE	e16	16	85.44	51.282	5.547972944	12.558	9.243376007	1.88	3.313376007	-0.142027056	2.472	59
CBG	3	Dichroa febrifuga	DIFE	e16	16	172.546	72.525	5.521223014	8.685	13.13567661	0.92	7.20567661	-0.168776986	2.489	59
CBG	3	Dichroa febrifuga	DIFE	e16	16	170.575	77.052	5.899649706	13.212	13.06043644	3.5	7.13043644	0.209649706	2.531	59
CBG	3	Dichroa febrifuga	DIFE	e16	16	104.192	60.23	5.90059322	3.61	10.20744826	1.1	4.27744826	0.21059322	2.558	59
CBG	3	Dichroa febrifuga	DIFE	e16	16	58.227	44.552	5.838549916	19.288	7.630661832	3.838	1.700661832	0.148549916	2.822	59
BRBG	2	Dichroa febrifuga	DIFE	e16	16	97.719	50.551	5.113758851	13.289	9.885292105	5.1	3.955292105	-0.576241149	2.988	59
CBG	3	Dichroa febrifuga	DIFE	e16	16	131.517	59.502	5.188485612	4.338	11.46808615	1.72	5.53808615	-0.501514388	2.994	59
CBG	3	Dichroa febrifuga	DIFE	e16	16	135.386	68.689	5.903374231	4.849	11.63554898	1.2	5.70554898	0.213374231	3.063	59
CBG	3	Dichroa febrifuga	DIFE	e16	16	132.288	68.244	5.933408494	4.404	11.50165206	3.673	5.57165206	0.243408494	3.166	59
CBG	3	Dichroa febrifuga	DIFE	e16	16	82.057	50.201	5.541847245	13.639	9.05853189	0.85	3.12853189	-0.148152755	3.695	59
CBG	3	Dichroa febrifuga	DIFE	e16	16	178.029	76.179	5.709392382	12.339	13.34275084	3.2	7.41275084	0.019392382	3.795	59
CBG	3	Dichroa febrifuga	DIFE	e16	16	94.406	60.565	6.233355886	3.275	9.716275006	0.55	3.786275006	0.543355886	3.972	59
CBG	3	Dichroa febrifuga	DIFE	e16	16	196.561	84.986	6.06175965	21.146	14.0200214	1.087	8.0900214	0.37175965	4.014	59
CBG	3	Dichroa febrifuga	DIFE	e16	16	118.568	62.17	5.709487418	1.67	10.88889342	2.3	4.95889342	0.019487418	4.231	59
BRBG	2	Dichroa febrifuga	DIFE	e16	16	115.556	57.806	5.37745356	6.034	10.74969767	0.5	4.81969767	-0.31254644	4.358	59
BRBG	2	Dichroa febrifuga	DIFE	e16	16	161.463	71.239	5.606364185	7.399	12.7068092	0.7	6.7768092	-0.083635815	4.555	59
CBG	3	Dichroa febrifuga	DIFE	e16	16	93.678	51.045	5.273930509	12.795	9.678739587	1.9	3.748739587	-0.416069491	4.569	59
CBG	3	Dichroa febrifuga	DIFE	e16	16	143.097	60.914	5.092157812	2.926	11.96231583	0.67	6.03231583	-0.597842188	4.6	59
CBG	3	Dichroa febrifuga	DIFE	e16	16	125.12	57.465	5.137360512	6.375	11.18570516	2.56	5.25570516	-0.552639488	4.675	59
CBG	3	Dichroa febrifuga	DIFE	e16	16	114.025	57.357	5.371386304	6.483	10.67824892	5.42	4.74824892	-0.318613696	4.81	59
CBG	3	Dichroa febrifuga	DIFE	e16	16	98.97	45.699	4.593618367	18.141	9.9483667	1.8	4.0183667	-1.096381633	5.042	59
CBG	3	Dichroa febrifuga	DIFE	e16	16	34.892	34.453	5.832625769	29.387	5.906945065	1.77	-0.023054935	0.142625769	5.137	59
CBG	3	Dichroa febrifuga	DIFE	e16	16	137.665	65.992	5.624443015	2.152	11.73307291	3.2	5.80307291	-0.065556985	6.046	59
CBG	3	Dichroa febrifuga	DIFE	e16	16	147.689	59.464	4.893054407	4.376	12.15273632	1.63	6.22273632	-0.796945593	6.709	59
CBG	3	Dichroa febrifuga	DIFE	e16	16	238.643	79.974	5.176955935	16.134	15.44807431	3.5	9.51807431	-0.513044065	8.697	59
CBG	3	Dichroa febrifuga	DIFE	e16	16	43.632	33.778	5.113654372	30.062	6.605452293	1.5	0.675452293	-0.576345628	9.383	59
KBG	4	Eupatorium odoratum	CHOD	e17	17	34.129	28.936	4.953095642	34.904	5.842003081	1.5	-0.087996919	-0.736904358	0	30
KBG	4	Eupatorium odoratum	CHOD	e17	17	50.732	52.191	7.32747974	11.649	7.12263996	1.1	1.19263996	1.63747974	0	30
BRBG	2	Eupatorium odoratum	CHOD	e17	17	53.12	88.272	12.11138845	24.432	7.288346863	0.2	1.358346863	6.42138845	0	30
BRBG	2	Eupatorium odoratum	CHOD	e17	17	55.543	40.722	5.464047083	23.118	7.452717625	1.4	1.522717625	-0.225952917	0	30
BRBG	2	Eupatorium odoratum	CHOD	e17	17	35.376	35.995	6.051845264	27.845	5.947772692	1.1	0.017772692	0.361845264	0.669	30
BRBG	2	Eupatorium odoratum	CHOD	e17	17	45.688	41.639	6.160262482	22.201	6.759289904	1.1	0.829289904	0.470262482	0.677	30
BRBG	2	Eupatorium odoratum	CHOD	e17	17	50.98	46.304	6.48512862	17.536	7.140028011	1.1	1.210028011	0.79512862	0.682	30
KBG	4	Eupatorium odoratum	CHOD	e17	17	73.341	49.013	5.723186154	14.827	8.563936011	1.1	2.633936011	0.033186154	0.795	30
KBG	4	Eupatorium odoratum	CHOD	e17	17	53.402	37.882	5.183870438	25.958	7.307667206	1.1	1.377667206	-0.506129562	0.856	30
KBG	4	Eupatorium odoratum	CHOD	e17	17	26.245	33.565	6.551841204	30.275	5.12298741	2.1	-0.80701259	0.861841204	1.275	30
KBG	4	Eupatorium odoratum	CHOD	e17	17	44.647	35.318	5.285668974	28.522	6.681841064	0.9	0.751841064	-0.404331026	1.442	30
BRBG	2	Eupatorium odoratum	CHOD	e17	17	19.422	25.569	5.801853631	38.271	4.407039823	0.5	-1.522960177	0.111853631	1.468	30
BRBG	2	Eupatorium odoratum	CHOD	e17	17	20.981	28.492	6.220278701	35.348	4.580502156	1.2	-1.349497844	0.530278701	1.607	30
KBG	4	Eupatorium odoratum	CHOD	e17	17	29.303	28.834	5.326584875	35.006	5.413224547	2.8	-0.516775453	-0.363415125	1.609	30
BRBG	2	Eupatorium odoratum	CHOD	e17	17	49.792	41.553	5.888742966	22.287	7.056344663	1.7	1.126344663	0.198742966	1.761	30
BRBG	2	Eupatorium odoratum	CHOD	e17	17	18.307	26.244	6.133684571	37.596	4.278668017	1.95	-1.651331983	0.443684571	1.772	30
KBG	4	Eupatorium odoratum	CHOD	e17	17	66.532	51.42	6.304008396	12.42	8.156715025	2.1	2.226715025	0.614008396	2.163	30
BRBG	2	Eupatorium odoratum	CHOD	e17	17	43.45	41.817	6.343924159	22.023	6.591661399	1.05	0.661661399	0.653924159	2.411	30
BRBG	2	Eupatorium odoratum	CHOD	e17	17	25.014	31.68	6.334226665	32.16	5.001399804	2.1	-0.928600196	0.644226665	2.467	30
BRBG	2	Eupatorium odoratum	CHOD	e17	17	30.748	30.972	5.58548403	32.868	5.545087916	0.8	-0.384912084	-0.10451597	2.512	30
BRBG	2	Eupatorium odoratum	CHOD	e17	17	36.554	44.432	7.349002729	19.408	6.045990407	4.1	0.115990407	1.659002729	2.589	30
BRBG	2	Eupatorium odoratum	CHOD	e17	17	30.856	32.507	5.852037202	31.333	5.554817729	0.7	-0.375182271	0.162037202	2.725	30
BRBG	2	Eupatorium odoratum	CHOD	e17	17	37.509	38.37	6.265043002	25.47	6.12445916	2.5	0.19445916	0.575043002	3.024	30
KBG	4	Eupatorium odoratum	CHOD	e17	17	54.951	39.948	5.388988305	23.892	7.412894172	1.85	1.482894172	-0.301011695	3.22	30
BBG	1	Eupatorium odoratum	CHOD	e17	17	39.689	34.809	5.525307701	29.031	6.299920634	0.6	0.369920634	-0.164692299	3.478	30
BRBG	2	Eupatorium odoratum	CHOD	e17	17	32.939	33.227	5.789431588	30.613	5.739250822	0.7	-0.190749178	0.099431588	3.749	30
KBG	4	Eupatorium odoratum	CHOD	e17	17	28.136	31.718	5.9796342	32.122	5.304337847	1.8	-0.625662153	0.2896342	3.925	30
BBG	1	Eupatorium odoratum	CHOD	e17	17	90.32	58.9	6.197596966	4.94	9.503683496	0.42	3.573683496	0.507596966	4.151	30
BRBG	2	Eupatorium odoratum	CHOD	e17	17	31.765	33.304	5.90910855	30.536	5.636044712	1.05	-0.293955288	0.21910855	4.16	30
BRBG	2	Eupatorium odoratum	CHOD	e17	17	40.694	35.827	5.616234763	28.013	6.379184901	0.7	0.449184901	-0.073765237	5.939	30
KBG	4	Lantana camara	LACA	e18	18	14.595	17.383	4.55011822	46.457	3.820340299	1.95	-2.109659701	-1.13988178	0	5
KBG	4	Lantana camara	LACA	e18	18	20.68	21.193	4.660335371	42.647	4.5475268	2.45	-1.3824732	-1.029664629	0.953	5
KBG	4	Lantana camara	LACA	e18	18	33.118	33.688	5.853871401	30.152	5.754824063	2.5	-0.175175937	0.163871401	1.507	5
KBG	4	Lantana camara	LACA	e18	18	22.576	23.851	5.019761626	39.989	4.75142084	1.2	-1.17857916	-0.670238374	2.435	5
KBG	4	Lantana camara	LACA	e18	18	44.002	31.245	4.710253931	32.595	6.633400335	1.9	0.703400335	-0.979746069	7.461	5
CBG	3	Ophiopogon japonicum	OPJA	e19	19	7.982	30.252	10.70775017	33.588	2.825243352	0.36	-3.104756648	5.01775017	0	7
CBG	3	Ophiopogon japonicum	OPJA	e19	19	14.337	48.523	12.81499678	15.317	3.786423114	0.35	-2.143576886	7.12499678	0	7
CBG	3	Ophiopogon japonicum	OPJA	e19	19	30.678	79.366	14.32916789	15.526	5.538772427	0.3	-0.391227573	8.63916789	0	7
CBG	3	Ophiopogon japonicum	OPJA	e19	19	16.817	39.597	9.65579466	24.243	4.10085357	0.25	-1.82914643	3.96579466	1.465	7
CBG	3	Ophiopogon japonicum	OPJA	e19	19	10.319	37.582	11.69933245	26.258	3.212320034	0.4	-2.717679966	6.00933245	1.612	7
CBG	3	Ophiopogon japonicum	OPJA	e19	19	8.314	39.72	13.77540036	24.12	2.88340077	0.43	-3.04659923	8.08540036	2.218	7
CBG	3	Ophiopogon japonicum	OPJA	e19	19	6.09	38.176	15.46969587	25.664	2.467792536	0.35	-3.462207464	9.77969587	3.349	7
CBG	3	Passiflora ligularis	PALI	e20	20	12.287	24.184	6.899302786	39.656	3.505281729	2.56	-2.424718271	1.209302786	0	79
BBG	1	Passiflora ligularis	PALI	e20	20	34.598	35.773	6.081768227	28.067	5.88200646	0.23	-0.04799354	0.391768227	0	79
CBG	3	Passiflora ligularis	PALI	e20	20	45.022	43.078	6.420119918	20.762	6.709843515	2	0.779843515	0.730119918	0	79
BBG	1	Passiflora ligularis	PALI	e20	20	53.924	37.318	5.081913989	26.522	7.343296263	1.7	1.413296263	-0.608086011	0	79
BBG	1	Passiflora ligularis	PALI	e20	20	72.874	53.549	6.272852287	10.291	8.536626969	1.8	2.606626969	0.582852287	0	79
CBG	3	Passiflora ligularis	PALI	e20	20	87.714	80.511	8.596482089	16.671	9.365575263	4.445	3.435575263	2.906482089	0	79
CBG	3	Passiflora ligularis	PALI	e20	20	88.913	46.365	4.917084052	17.475	9.429369014	4.541	3.499369014	-0.772915948	0	79
BBG	1	Passiflora ligularis	PALI	e20	20	109.104	60.022	5.746324217	3.818	10.44528602	0.32	4.51528602	0.056324217	0	79
BBG	1	Passiflora ligularis	PALI	e20	20	120.884	71.562	6.508757012	7.722	10.99472601	1.1	5.06472601	0.818757012	0	79
BBG	1	Passiflora ligularis	PALI	e20	20	124.627	61.322	5.493008112	2.518	11.16364636	3.11	5.23364636	-0.196991888	0	79
CBG	3	Passiflora ligularis	PALI	e20	20	170.92	64.127	4.905061772	0.287	13.0736376	2.76	7.1436376	-0.784938228	0	79
BBG	1	Passiflora ligularis	PALI	e20	20	183.906	67.034	4.943074839	3.194	13.56119464	1.5	7.63119464	-0.746925161	0	79
BBG	1	Passiflora ligularis	PALI	e20	20	199.248	85.32	6.044409248	21.48	14.11552337	1.8	8.18552337	0.354409248	0	79
CBG	3	Passiflora ligularis	PALI	e20	20	237.305	79.138	5.137260944	15.298	15.40470707	3.523	9.47470707	-0.552739056	0	79
BBG	1	Passiflora ligularis	PALI	e20	20	33.034	41.805	7.273570381	22.035	5.747521205	0.5	-0.182478795	1.583570381	0.3	79
BBG	1	Passiflora ligularis	PALI	e20	20	59.034	40.092	5.218030535	23.748	7.683358641	0.25	1.753358641	-0.471969465	0.4	79
BBG	1	Passiflora ligularis	PALI	e20	20	131.766	58.506	5.096813304	5.334	11.47893723	0.1	5.54893723	-0.593186696	0.4	79
BBG	1	Passiflora ligularis	PALI	e20	20	188.099	84.021	6.126248409	20.181	13.71491888	2.1	7.78491888	0.436248409	0.4	79
BBG	1	Passiflora ligularis	PALI	e20	20	63.325	47.504	5.969563565	16.336	7.957700673	1.61	2.027700673	0.279563565	0.69	79
BBG	1	Passiflora ligularis	PALI	e20	20	205.761	84.12	5.864320979	20.28	14.34437172	1.65	8.41437172	0.174320979	1.001	79
CBG	3	Passiflora ligularis	PALI	e20	20	42.817	40.193	6.142459556	23.647	6.543470027	3.381	0.613470027	0.452459556	1.048	79
CBG	3	Passiflora ligularis	PALI	e20	20	273.597	81.712	4.940036696	17.872	16.54076782	1.697	10.61076782	-0.749963304	1.074	79
BBG	1	Passiflora ligularis	PALI	e20	20	133.887	72.99	6.308035931	9.15	11.57095502	5.4	5.64095502	0.618035931	1.1	79
BBG	1	Passiflora ligularis	PALI	e20	20	286.309	112.018	6.620187873	48.178	16.92066784	1.85	10.99066784	0.930187873	1.2	79
CBG	3	Passiflora ligularis	PALI	e20	20	133.294	56.11	4.859985441	7.73	11.54530207	4.455	5.61530207	-0.830014559	1.55	79
BBG	1	Passiflora ligularis	PALI	e20	20	33.422	30.079	5.202920336	33.761	5.781176351	0.94	-0.148823649	-0.487079664	1.572	79
CBG	3	Passiflora ligularis	PALI	e20	20	95.644	61.108	6.248405479	2.732	9.779775049	1.5	3.849775049	0.558405479	1.584	79
BBG	1	Passiflora ligularis	PALI	e20	20	122.747	51.637	4.66074733	12.203	11.07912451	1.8	5.14912451	-1.02925267	1.605	79
BBG	1	Passiflora ligularis	PALI	e20	20	34.14	34.749	5.947172734	29.091	5.842944463	0.09	-0.087055537	0.257172734	1.665	79
BBG	1	Passiflora ligularis	PALI	e20	20	54.097	45.635	6.204566792	18.205	7.355066281	0.11	1.425066281	0.514566792	1.76	79
CBG	3	Passiflora ligularis	PALI	e20	20	65.706	51.611	6.367071975	12.229	8.10592376	1.5	2.17592376	0.677071975	1.783	79
BBG	1	Passiflora ligularis	PALI	e20	20	193.669	69.539	4.996873856	5.699	13.916501	2.5	7.986501	-0.693126144	1.9	79
CBG	3	Passiflora ligularis	PALI	e20	20	78.586	50.318	5.676109681	13.522	8.864874506	2.425	2.934874506	-0.013890319	2.1406	79
CBG	3	Passiflora ligularis	PALI	e20	20	216.734	88.725	6.026740401	24.885	14.72188847	3.75	8.79188847	0.336740401	2.185	79
CBG	3	Passiflora ligularis	PALI	e20	20	80.675	55.111	6.135766224	8.729	8.981926297	0.6	3.051926297	0.445766224	2.238	79
CBG	3	Passiflora ligularis	PALI	e20	20	39.611	32.298	5.131776421	31.542	6.293727036	0.4	0.363727036	-0.558223579	2.294	79
CBG	3	Passiflora ligularis	PALI	e20	20	142.444	64.683	5.419610481	0.843	11.93499057	5.456	6.00499057	-0.270389519	2.297	79
BBG	1	Passiflora ligularis	PALI	e20	20	152.111	80.133	6.497272643	16.293	12.33332883	4.3	6.40332883	0.807272643	2.318	79
BBG	1	Passiflora ligularis	PALI	e20	20	24.295	25.798	5.233926104	38.042	4.928995841	0.11	-1.001004159	-0.456073896	2.35	79
BBG	1	Passiflora ligularis	PALI	e20	20	105.482	61.575	5.995359677	2.265	10.27044303	4.21	4.34044303	0.305359677	2.411	79
BBG	1	Passiflora ligularis	PALI	e20	20	139.885	77.447	6.54815613	13.607	11.82729893	4.31	5.89729893	0.85815613	2.607	79
CBG	3	Passiflora ligularis	PALI	e20	20	71.512	40.676	4.810040981	23.164	8.456476808	4.1	2.526476808	-0.879959019	2.655	79
BBG	1	Passiflora ligularis	PALI	e20	20	100.153	59.835	5.978927868	4.005	10.00764708	0.3	4.07764708	0.288927868	2.672	79
CBG	3	Passiflora ligularis	PALI	e20	20	257.334	81.009	5.049922182	17.169	16.04163333	4.048	10.11163333	-0.640077818	2.798	79
CBG	3	Passiflora ligularis	PALI	e20	20	126.549	55.081	4.896350035	8.759	11.24939998	2.33	5.31939998	-0.793649965	2.87	79
CBG	3	Passiflora ligularis	PALI	e20	20	16.417	21.27	5.249532041	42.57	4.051789728	0.15	-1.878210272	-0.440467959	2.894	79
CBG	3	Passiflora ligularis	PALI	e20	20	94.183	55.999	5.77024179	7.841	9.70479263	10.78	3.77479263	0.08024179	2.989	79
BBG	1	Passiflora ligularis	PALI	e20	20	87.683	42.112	4.497261773	21.728	9.363920119	1.7	3.433920119	-1.192738227	3.081	79
CBG	3	Passiflora ligularis	PALI	e20	20	169.619	76.879	5.902968645	13.039	13.02378593	5.723	7.09378593	0.212968645	3.102	79
BBG	1	Passiflora ligularis	PALI	e20	20	57.069	40.037	5.29982338	23.803	7.55440269	0.9	1.62440269	-0.39017662	3.313	79
CBG	3	Passiflora ligularis	PALI	e20	20	78.974	50.909	5.728652762	12.931	8.886731683	1.9	2.956731683	0.038652762	3.449	79
BBG	1	Passiflora ligularis	PALI	e20	20	65.503	51.891	6.411526545	11.949	8.093392367	0.4	2.163392367	0.721526545	3.494	79
BBG	1	Passiflora ligularis	PALI	e20	20	22.125	20.906	4.444565454	42.934	4.703721931	2.3	-1.226278069	-1.245434546	3.55	79
BBG	1	Passiflora ligularis	PALI	e20	20	38.905	35.249	5.651244416	28.591	6.237387274	2.51	0.307387274	-0.038755584	3.599	79
BBG	1	Passiflora ligularis	PALI	e20	20	135.653	66.539	5.712965064	2.699	11.64701679	3.5	5.71701679	0.022965064	3.972	79
CBG	3	Passiflora ligularis	PALI	e20	20	220.121	102.645	6.918422184	38.805	14.83647532	3.025	8.90647532	1.228422184	4.018	79
CBG	3	Passiflora ligularis	PALI	e20	20	204.41	80.734	5.646838944	16.894	14.29720252	6.814	8.36720252	-0.043161056	4.061	79
CBG	3	Passiflora ligularis	PALI	e20	20	320.248	119.324	6.6678311	55.484	17.89547429	4.788	11.96547429	0.9778311	4.52	79
CBG	3	Passiflora ligularis	PALI	e20	20	269.906	83.774	5.099210999	19.934	16.42881615	5.36	10.49881615	-0.590789001	4.53	79
BBG	1	Passiflora ligularis	PALI	e20	20	36.524	34.971	5.786538995	28.869	6.043508915	3.125	0.113508915	0.096538995	4.88	79
CBG	3	Passiflora ligularis	PALI	e20	20	104.132	48.886	4.790627449	14.954	10.20450881	4.8	4.27450881	-0.899372551	4.942	79
CBG	3	Passiflora ligularis	PALI	e20	20	228.293	81.718	5.408432718	17.878	15.10936796	8.603	9.17936796	-0.281567282	4.947	79
CBG	3	Passiflora ligularis	PALI	e20	20	145.893	66.86	5.535401726	3.02	12.07861747	5.9	6.14861747	-0.154598274	5.035	79
CBG	3	Passiflora ligularis	PALI	e20	20	141.224	61.501	5.175209357	2.339	11.88377045	5.369	5.95377045	-0.514790643	5.212	79
BBG	1	Passiflora ligularis	PALI	e20	20	116.917	56.851	5.257742066	6.989	10.81281647	2.1	4.88281647	-0.432257934	5.41	79
CBG	3	Passiflora ligularis	PALI	e20	20	212.182	79.313	5.444902507	15.473	14.56646834	8.325	8.63646834	-0.245097493	5.459	79
BBG	1	Passiflora ligularis	PALI	e20	20	261.823	85.004	5.253339464	21.164	16.18094558	2.18	10.25094558	-0.436660536	6.42	79
BBG	1	Passiflora ligularis	PALI	e20	20	206.435	73.042	5.083712601	9.202	14.36784605	6.54	8.43784605	-0.606287399	6.532	79
BBG	1	Passiflora ligularis	PALI	e20	20	106	46.683	4.534253791	17.157	10.29563014	0.9	4.36563014	-1.155746209	7.4	79
BBG	1	Passiflora ligularis	PALI	e20	20	130.623	68.112	5.959554639	4.272	11.42904195	2.1	5.49904195	0.269554639	7.436	79
CBG	3	Passiflora ligularis	PALI	e20	20	112.827	52.447	4.937579838	11.393	10.62200546	1.125	4.69200546	-0.752420162	7.457	79
CBG	3	Passiflora ligularis	PALI	e20	20	166.166	64.842	5.030200767	1.002	12.89053917	10.919	6.96053917	-0.659799233	7.747	79
CBG	3	Passiflora ligularis	PALI	e20	20	245.963	85.982	5.482424406	22.142	15.68320758	7.905	9.75320758	-0.207575594	7.853	79
CBG	3	Passiflora ligularis	PALI	e20	20	196.325	72.374	5.165290755	8.534	14.01160234	1.5	8.08160234	-0.524709245	8.347	79
CBG	3	Passiflora ligularis	PALI	e20	20	121.534	62.228	5.644649073	1.612	11.02424601	2.3	5.09424601	-0.045350927	8.6	79
CBG	3	Passiflora ligularis	PALI	e20	20	60.552	40.538	5.209524349	23.302	7.781516562	7.076	1.851516562	-0.480475651	8.906	79
CBG	3	Passiflora ligularis	PALI	e20	20	133.791	56.288	4.866339093	7.552	11.56680595	11.217	5.63680595	-0.823660907	9.812	79
BBG	1	Passiflora ligularis	PALI	e20	20	166.215	74.415	5.771987463	10.575	12.89243965	6.1	6.96243965	0.081987463	10.945	79
BBG	1	Passiflora ligularis	PALI	e20	20	251.382	98.254	6.197023618	34.414	15.85503075	7.1	9.92503075	0.507023618	11.554	79
BBG	1	Peristrophe hyssipifolia	PEHY	e21	21	8.85	16.358	5.498681547	47.482	2.974894956	1.05	-2.955105044	-0.191318453	0	128
BBG	1	Peristrophe hyssipifolia	PEHY	e21	21	9.604	15.282	4.931217061	48.558	3.099032107	0.31	-2.830967893	-0.758782939	0	128
BBG	1	Peristrophe hyssipifolia	PEHY	e21	21	13.44	19.925	5.434989329	43.915	3.666060556	1.11	-2.263939444	-0.255010671	0	128
BBG	1	Peristrophe hyssipifolia	PEHY	e21	21	17.568	22.26	5.310849551	41.58	4.191419807	0.7	-1.738580193	-0.379150449	0	128
BBG	1	Peristrophe hyssipifolia	PEHY	e21	21	19.415	25.785	5.851920781	38.055	4.406245567	1.58	-1.523754433	0.161920781	0	128
BBG	1	Peristrophe hyssipifolia	PEHY	e21	21	19.528	24.162	5.467691426	39.678	4.419049672	1.51	-1.510950328	-0.222308574	0	128
CBG	3	Peristrophe hyssipifolia	PEHY	e21	21	31.266	33.084	5.916731348	30.756	5.591600844	0.38	-0.338399156	0.226731348	0	128
BBG	1	Peristrophe hyssipifolia	PEHY	e21	21	31.305	32.189	5.753082883	31.651	5.595087131	1.54	-0.334912869	0.063082883	0	128
CBG	3	Peristrophe hyssipifolia	PEHY	e21	21	38.238	33.194	5.367993796	30.646	6.18368822	0.2	0.25368822	-0.322006204	0	128
CBG	3	Peristrophe hyssipifolia	PEHY	e21	21	38.909	27.827	4.461093785	36.013	6.237707912	0.98	0.307707912	-1.228906215	0	128
CBG	3	Peristrophe hyssipifolia	PEHY	e21	21	42.024	40.495	6.246729632	23.345	6.482592074	0.4	0.552592074	0.556729632	0	128
CBG	3	Peristrophe hyssipifolia	PEHY	e21	21	46.896	41.034	5.992057243	22.806	6.84806542	0.61	0.91806542	0.302057243	0	128
CBG	3	Peristrophe hyssipifolia	PEHY	e21	21	48.267	39.324	5.660209869	24.516	6.947445574	0.3	1.017445574	-0.029790131	0	128
CBG	3	Peristrophe hyssipifolia	PEHY	e21	21	48.522	41.089	5.898698858	22.751	6.965773467	0.25	1.035773467	0.208698858	0	128
CBG	3	Peristrophe hyssipifolia	PEHY	e21	21	56.527	52.539	6.988015085	11.301	7.518443988	0.45	1.588443988	1.298015085	0	128
CBG	3	Peristrophe hyssipifolia	PEHY	e21	21	58.178	44.207	5.795776771	19.633	7.627450426	0.4	1.697450426	0.105776771	0	128
CBG	3	Peristrophe hyssipifolia	PEHY	e21	21	63.074	41.246	5.19345832	22.594	7.941914127	0.4	2.011914127	-0.49654168	0	128
CBG	3	Peristrophe hyssipifolia	PEHY	e21	21	69.272	44.44	5.339433561	19.4	8.322980235	0.44	2.392980235	-0.350566439	0	128
CBG	3	Peristrophe hyssipifolia	PEHY	e21	21	73.483	53.275	6.214840957	10.565	8.572222582	0.49	2.642222582	0.524840957	0	128
CBG	3	Peristrophe hyssipifolia	PEHY	e21	21	82.634	51.516	5.667124408	12.324	9.090324527	0.4	3.160324527	-0.022875592	0	128
BBG	1	Peristrophe hyssipifolia	PEHY	e21	21	13.346	20.722	5.672259735	43.118	3.65321776	0.93	-2.27678224	-0.017740265	0.45	128
CBG	3	Peristrophe hyssipifolia	PEHY	e21	21	37.879	34.915	5.673000134	28.925	6.154591782	1.5	0.224591782	-0.016999866	0.546	128
BBG	1	Peristrophe hyssipifolia	PEHY	e21	21	27.985	29.304	5.53941943	34.536	5.290085065	1.6	-0.639914935	-0.15058057	0.7	128
BRBG	2	Peristrophe hyssipifolia	PEHY	e21	21	6.865	12.878	4.915052374	50.962	2.620114501	0.6	-3.309885499	-0.774947626	0.767	128
CBG	3	Peristrophe hyssipifolia	PEHY	e21	21	43.29	36.898	5.608013283	26.942	6.57951366	0.85	0.64951366	-0.081986717	0.795	128
CBG	3	Peristrophe hyssipifolia	PEHY	e21	21	45.429	37.381	5.546056974	26.459	6.740103857	0.25	0.810103857	-0.143943026	0.966	128
BBG	1	Peristrophe hyssipifolia	PEHY	e21	21	15.923	21.523	5.39374435	42.317	3.990363392	1.22	-1.939636608	-0.29625565	0.981	128
CBG	3	Peristrophe hyssipifolia	PEHY	e21	21	35.255	35.103	5.911992502	28.737	5.937592105	0.4	0.007592105	0.221992502	1.036	128
BBG	1	Peristrophe hyssipifolia	PEHY	e21	21	12.204	19.852	5.682679556	43.988	3.493422391	1.31	-2.436577609	-0.007320444	1.038	128
CBG	3	Peristrophe hyssipifolia	PEHY	e21	21	48.595	46.906	6.728722316	16.934	6.971011404	0.31	1.041011404	1.038722316	1.052	128
CBG	3	Peristrophe hyssipifolia	PEHY	e21	21	54.39	41.812	5.669456303	22.028	7.374957627	0.48	1.444957627	-0.020543697	1.055	128
BBG	1	Peristrophe hyssipifolia	PEHY	e21	21	13.734	22.464	6.06161807	41.376	3.705941176	0.89	-2.224058824	0.37161807	1.057	128
BBG	1	Peristrophe hyssipifolia	PEHY	e21	21	21.051	28.753	6.26681391	35.087	4.588136877	0.9	-1.341863123	0.57681391	1.057	128
CBG	3	Peristrophe hyssipifolia	PEHY	e21	21	52.624	51.617	7.115424773	12.223	7.254240139	0.4	1.324240139	1.425424773	1.1	128
CBG	3	Peristrophe hyssipifolia	PEHY	e21	21	51.951	41.503	5.758144172	22.337	7.207704211	0.7	1.277704211	0.068144172	1.157	128
CBG	3	Peristrophe hyssipifolia	PEHY	e21	21	49.727	45.221	6.412745909	18.619	7.051737375	0.3	1.121737375	0.722745909	1.23	128
CBG	3	Peristrophe hyssipifolia	PEHY	e21	21	49.412	51.32	7.300799662	12.52	7.02936697	0.37	1.09936697	1.610799662	1.233	128
CBG	3	Peristrophe hyssipifolia	PEHY	e21	21	57.585	45.154	5.950336728	18.686	7.588478108	0.51	1.658478108	0.260336728	1.319	128
BBG	1	Peristrophe hyssipifolia	PEHY	e21	21	12.278	20.506	5.852172763	43.334	3.503997717	1.15	-2.426002283	0.162172763	1.354	128
CBG	3	Peristrophe hyssipifolia	PEHY	e21	21	80.012	51.191	5.722898591	12.649	8.944942705	0.5	3.014942705	0.032898591	1.361	128
CBG	3	Peristrophe hyssipifolia	PEHY	e21	21	67.429	46.317	5.640492972	17.523	8.211516303	0.36	2.281516303	-0.049507028	1.365	128
BRBG	2	Peristrophe hyssipifolia	PEHY	e21	21	11.946	18.474	5.345024301	45.366	3.456298598	0.5	-2.473701402	-0.344975699	1.405	128
CBG	3	Peristrophe hyssipifolia	PEHY	e21	21	71.294	51.849	6.140643627	11.991	8.443577441	0.6	2.513577441	0.450643627	1.424	128
CBG	3	Peristrophe hyssipifolia	PEHY	e21	21	79.739	60.631	6.789836847	3.209	8.929669647	0.9	2.999669647	1.099836847	1.479	128
CBG	3	Peristrophe hyssipifolia	PEHY	e21	21	37.353	35.347	5.783487696	28.493	6.111710072	0.33	0.181710072	0.093487696	1.598	128
BBG	1	Peristrophe hyssipifolia	PEHY	e21	21	16.181	26.216	6.517240526	37.624	4.022561373	1.61	-1.907438627	0.827240526	1.728	128
CBG	3	Peristrophe hyssipifolia	PEHY	e21	21	90.192	62.687	6.600752937	1.153	9.496946878	0.45	3.566946878	0.910752937	1.735	128
BBG	1	Peristrophe hyssipifolia	PEHY	e21	21	15.14	21.615	5.555105385	42.225	3.891015292	1.11	-2.038984708	-0.134894615	1.753	128
CBG	3	Peristrophe hyssipifolia	PEHY	e21	21	94.053	65.28	6.731220532	1.44	9.698092596	0.5	3.768092596	1.041220532	1.821	128
BBG	1	Peristrophe hyssipifolia	PEHY	e21	21	32.414	30.536	5.363469719	33.304	5.69332943	1.85	-0.23667057	-0.326530281	1.916	128
CBG	3	Peristrophe hyssipifolia	PEHY	e21	21	65.008	45.051	5.58754499	18.789	8.062753872	0.87	2.132753872	-0.10245501	1.931	128
BBG	1	Peristrophe hyssipifolia	PEHY	e21	21	16.915	25.785	6.269474419	38.055	4.112784945	1.55	-1.817215055	0.579474419	1.969	128
CBG	3	Peristrophe hyssipifolia	PEHY	e21	21	54.485	41.511	5.62373332	22.329	7.381395532	1.08	1.451395532	-0.06626668	1.971	128
CBG	3	Peristrophe hyssipifolia	PEHY	e21	21	50.556	40.887	5.750411099	22.953	7.110274256	0.45	1.180274256	0.060411099	1.986	128
CBG	3	Peristrophe hyssipifolia	PEHY	e21	21	34.281	34.575	5.905211376	29.265	5.854997865	0.61	-0.075002135	0.215211376	2.105	128
CBG	3	Peristrophe hyssipifolia	PEHY	e21	21	61.564	39.767	5.068266169	24.073	7.846273001	0.66	1.916273001	-0.621733831	2.107	128
CBG	3	Peristrophe hyssipifolia	PEHY	e21	21	38.076	39.334	6.374446117	24.506	6.170575338	0.44	0.240575338	0.684446117	2.135	128
CBG	3	Peristrophe hyssipifolia	PEHY	e21	21	53.306	43.277	5.927466388	20.563	7.301095808	0.5	1.371095808	0.237466388	2.14	128
CBG	3	Peristrophe hyssipifolia	PEHY	e21	21	46.97	42.457	6.194967377	21.383	6.853466276	0.45	0.923466276	0.504967377	2.163	128
CBG	3	Peristrophe hyssipifolia	PEHY	e21	21	55.581	41.531	5.570692808	22.309	7.455266595	6.3	1.525266595	-0.119307192	2.179	128
CBG	3	Peristrophe hyssipifolia	PEHY	e21	21	44.33	35.895	5.391195639	27.945	6.658077801	0.5	0.728077801	-0.298804361	2.186	128
CBG	3	Peristrophe hyssipifolia	PEHY	e21	21	52.291	41.134	5.68836519	22.706	7.231251621	0.72	1.301251621	-0.00163481	2.188	128
BBG	1	Peristrophe hyssipifolia	PEHY	e21	21	22.519	25.67	5.40942767	38.17	4.745418843	1.13	-1.184581157	-0.28057233	2.213	128
BBG	1	Peristrophe hyssipifolia	PEHY	e21	21	20.421	26.236	5.805760544	37.604	4.518960057	1.85	-1.411039943	0.115760544	2.231	128
CBG	3	Peristrophe hyssipifolia	PEHY	e21	21	42.907	35.527	5.423685031	28.313	6.550343502	0.51	0.620343502	-0.266314969	2.235	128
BBG	1	Peristrophe hyssipifolia	PEHY	e21	21	18.826	23.664	5.453924599	40.176	4.338893868	1.63	-1.591106132	-0.236075401	2.284	128
BBG	1	Peristrophe hyssipifolia	PEHY	e21	21	14.392	20.543	5.415060223	43.297	3.793678953	1.32	-2.136321047	-0.274939777	2.285	128
CBG	3	Peristrophe hyssipifolia	PEHY	e21	21	88.38	61.723	6.565533594	2.117	9.40106377	0.5	3.47106377	0.875533594	2.363	128
CBG	3	Peristrophe hyssipifolia	PEHY	e21	21	36.826	33.827	5.574247003	30.013	6.068442963	0.38	0.138442963	-0.115752997	2.368	128
CBG	3	Peristrophe hyssipifolia	PEHY	e21	21	50.378	39.351	5.544154345	24.489	7.097746121	0.33	1.167746121	-0.145845655	2.37	128
BBG	1	Peristrophe hyssipifolia	PEHY	e21	21	18.782	20.698	4.77592463	43.142	4.333820485	1.05	-1.596179515	-0.91407537	2.381	128
CBG	3	Peristrophe hyssipifolia	PEHY	e21	21	36.781	32.401	5.342526042	31.439	6.064734124	0.4	0.134734124	-0.347473958	2.391	128
BBG	1	Peristrophe hyssipifolia	PEHY	e21	21	38.378	32.975	5.322842734	30.865	6.194997982	2.21	0.264997982	-0.367157266	2.41	128
CBG	3	Peristrophe hyssipifolia	PEHY	e21	21	80.076	44.884	5.015801815	18.956	8.948519431	1.65	3.018519431	-0.674198185	2.417	128
CBG	3	Peristrophe hyssipifolia	PEHY	e21	21	59.848	62.38	8.063443543	1.46	7.736148913	0.36	1.806148913	2.373443543	2.602	128
CBG	3	Peristrophe hyssipifolia	PEHY	e21	21	47.826	38.363	5.547285678	25.477	6.915634461	0.33	0.985634461	-0.142714322	2.632	128
CBG	3	Peristrophe hyssipifolia	PEHY	e21	21	55.78	40.508	5.423773519	23.332	7.46860094	1.07	1.53860094	-0.266226481	2.686	128
BBG	1	Peristrophe hyssipifolia	PEHY	e21	21	31.657	30.756	5.466319022	33.084	5.626455367	1.65	-0.303544633	-0.223680978	2.72	128
BBG	1	Peristrophe hyssipifolia	PEHY	e21	21	17.723	23.801	5.653619622	40.039	4.209869357	0.6	-1.720130643	-0.036380378	2.73	128
CBG	3	Peristrophe hyssipifolia	PEHY	e21	21	59.157	44.432	5.776872621	19.408	7.691358788	0.39	1.761358788	0.086872621	2.789	128
BRBG	2	Peristrophe hyssipifolia	PEHY	e21	21	5.311	11.678	5.067343213	52.162	2.304560696	0.5	-3.625439304	-0.622656787	2.8	128
CBG	3	Peristrophe hyssipifolia	PEHY	e21	21	40.138	49.665	7.839214997	14.175	6.335455785	0.42	0.405455785	2.149214997	2.82	128
BBG	1	Peristrophe hyssipifolia	PEHY	e21	21	14.255	22.322	5.912205117	41.518	3.775579426	1.2	-2.154420574	0.222205117	2.85	128
BBG	1	Peristrophe hyssipifolia	PEHY	e21	21	29.876	34.238	6.263933843	29.602	5.465894254	1.1	-0.464105746	0.573933843	2.993	128
CBG	3	Peristrophe hyssipifolia	PEHY	e21	21	64.957	49.502	6.141999352	14.338	8.05959056	0.42	2.12959056	0.451999352	3	128
CBG	3	Peristrophe hyssipifolia	PEHY	e21	21	69.11	52.889	6.362018229	10.951	8.313242448	1.02	2.383242448	0.672018229	3	128
CBG	3	Peristrophe hyssipifolia	PEHY	e21	21	83.605	54.69	5.981247833	9.15	9.143576981	0.41	3.213576981	0.291247833	3.019	128
CBG	3	Peristrophe hyssipifolia	PEHY	e21	21	68.023	44.762	5.427272054	19.078	8.247605713	0.5	2.317605713	-0.262727946	3.158	128
BBG	1	Peristrophe hyssipifolia	PEHY	e21	21	237.081	81.909	5.319652318	18.069	15.39743485	1	9.46743485	-0.370347682	3.222	128
CBG	3	Peristrophe hyssipifolia	PEHY	e21	21	41.201	40.602	6.325480895	23.238	6.418800511	0.21	0.488800511	0.635480895	3.231	128
CBG	3	Peristrophe hyssipifolia	PEHY	e21	21	36.43	32.514	5.386923595	31.326	6.035726965	0.28	0.105726965	-0.303076405	3.379	128
BBG	1	Peristrophe hyssipifolia	PEHY	e21	21	25.223	31.971	6.365871247	31.869	5.022250492	1.3	-0.907749508	0.675871247	3.4	128
CBG	3	Peristrophe hyssipifolia	PEHY	e21	21	34.421	34.753	5.923529542	29.087	5.866941281	0.41	-0.063058719	0.233529542	3.464	128
BBG	1	Peristrophe hyssipifolia	PEHY	e21	21	29.781	32.386	5.93454836	31.454	5.457197083	1.8	-0.472802917	0.24454836	3.5	128
BBG	1	Peristrophe hyssipifolia	PEHY	e21	21	26.403	28.98	5.63990441	34.86	5.13838496	1.96	-0.79161504	-0.05009559	3.6	128
CBG	3	Peristrophe hyssipifolia	PEHY	e21	21	67.891	58.548	7.105685169	5.292	8.239599505	0.7	2.309599505	1.415685169	3.71	128
CBG	3	Peristrophe hyssipifolia	PEHY	e21	21	72.339	47.096	5.537296417	16.744	8.505233683	0.4	2.575233683	-0.152703583	3.77	128
CBG	3	Peristrophe hyssipifolia	PEHY	e21	21	57.321	44.898	5.930210596	18.942	7.571063334	0.3	1.641063334	0.240210596	3.926	128
CBG	3	Peristrophe hyssipifolia	PEHY	e21	21	38.805	36.05	5.787105839	27.79	6.229365939	0.3	0.299365939	0.097105839	4.011	128
CBG	3	Peristrophe hyssipifolia	PEHY	e21	21	48.218	42.134	6.067755808	21.706	6.943918202	0.3	1.013918202	0.377755808	4.015	128
CBG	3	Peristrophe hyssipifolia	PEHY	e21	21	24.542	35.701	7.206516829	28.139	4.953988292	0.39	-0.976011708	1.516516829	4.086	128
BBG	1	Peristrophe hyssipifolia	PEHY	e21	21	15.338	20.062	5.12259309	43.778	3.916375876	0.97	-2.013624124	-0.56740691	4.101	128
CBG	3	Peristrophe hyssipifolia	PEHY	e21	21	57.856	40.551	5.33122935	23.289	7.606313167	0.31	1.676313167	-0.35877065	4.27	128
CBG	3	Peristrophe hyssipifolia	PEHY	e21	21	50.228	44.051	6.215596722	19.789	7.087171509	0.41	1.157171509	0.525596722	4.277	128
CBG	3	Peristrophe hyssipifolia	PEHY	e21	21	29.007	31.138	5.781483717	32.702	5.385814702	0.31	-0.544185298	0.091483717	4.655	128
CBG	3	Peristrophe hyssipifolia	PEHY	e21	21	39.847	36.025	5.706977687	27.815	6.31244802	0.5	0.38244802	0.016977687	4.673	128
CBG	3	Peristrophe hyssipifolia	PEHY	e21	21	58.124	41.077	5.387917919	22.763	7.623909758	0.37	1.693909758	-0.302082081	4.7	128
CBG	3	Peristrophe hyssipifolia	PEHY	e21	21	54.994	44.244	5.96618518	19.596	7.415793956	0.36	1.485793956	0.27618518	4.722	128
CBG	3	Peristrophe hyssipifolia	PEHY	e21	21	84.672	50.727	5.512762336	13.113	9.201738966	0.31	3.271738966	-0.177237664	4.758	128
CBG	3	Peristrophe hyssipifolia	PEHY	e21	21	63.637	43.479	5.450353843	20.361	7.977280238	0.37	2.047280238	-0.239646157	4.803	128
BBG	1	Peristrophe hyssipifolia	PEHY	e21	21	15.048	21.628	5.575412053	42.212	3.87917517	1.8	-2.05082483	-0.114587947	4.937	128
CBG	3	Peristrophe hyssipifolia	PEHY	e21	21	92.802	52.45	5.444610603	11.39	9.633379469	0.7	3.703379469	-0.245389397	4.938	128
CBG	3	Peristrophe hyssipifolia	PEHY	e21	21	37.239	36.093	5.9145809	27.747	6.102376586	0.45	0.172376586	0.2245809	4.992	128
CBG	3	Peristrophe hyssipifolia	PEHY	e21	21	69.656	54.205	6.494714773	9.635	8.346017014	1.6	2.416017014	0.804714773	5.107	128
CBG	3	Peristrophe hyssipifolia	PEHY	e21	21	60.169	42.556	5.486234962	21.284	7.756867925	0.45	1.826867925	-0.203765038	5.383	128
CBG	3	Peristrophe hyssipifolia	PEHY	e21	21	87.969	51.086	5.446745352	12.754	9.379179069	0.41	3.449179069	-0.243254648	5.555	128
BBG	1	Peristrophe hyssipifolia	PEHY	e21	21	19.901	27.476	6.159083016	36.364	4.461053687	0.6	-1.468946313	0.469083016	5.9	128
CBG	3	Peristrophe hyssipifolia	PEHY	e21	21	44.676	38.938	5.825544172	24.902	6.684010772	0.48	0.754010772	0.135544172	5.953	128
CBG	3	Peristrophe hyssipifolia	PEHY	e21	21	39.859	36.855	5.837584985	26.985	6.313398451	0.31	0.383398451	0.147584985	6.288	128
CBG	3	Peristrophe hyssipifolia	PEHY	e21	21	36.517	33.28	5.507262431	30.56	6.042929753	1.02	0.112929753	-0.182737569	6.413	128
BBG	1	Peristrophe hyssipifolia	PEHY	e21	21	12.478	18.936	5.360629034	44.904	3.532421266	2.2	-2.397578734	-0.329370966	6.435	128
BBG	1	Peristrophe hyssipifolia	PEHY	e21	21	18.742	25.935	5.990709847	37.905	4.32920316	1.8	-1.60079684	0.300709847	6.778	128
BBG	1	Peristrophe hyssipifolia	PEHY	e21	21	28.466	30.154	5.651733928	33.686	5.335353784	1.2	-0.594646216	-0.038266072	7.3	128
BBG	1	Peristrophe hyssipifolia	PEHY	e21	21	19.003	27.952	6.412122393	35.888	4.359243054	0.8	-1.570756946	0.722122393	7.405	128
CBG	3	Peristrophe hyssipifolia	PEHY	e21	21	90.647	61.592	6.469155476	2.248	9.520871809	0.88	3.590871809	0.779155476	7.742	128
CBG	3	Peristrophe hyssipifolia	PEHY	e21	21	66.81	43.953	5.377343593	19.887	8.173738435	0.45	2.243738435	-0.312656407	8.516	128
CBG	3	Peristrophe hyssipifolia	PEHY	e21	21	67.352	43.598	5.312406737	20.242	8.206826427	0.6	2.276826427	-0.377593263	8.96	128
CBG	3	Peristrophe hyssipifolia	PEHY	e21	21	89.713	51.072	5.392065703	12.768	9.471694674	0.65	3.541694674	-0.297934297	9.417	128
CBG	3	Solanum giganteum	SOGI	e22	22	11.625	16.968	4.976616495	46.872	3.409545424	0.14	-2.520454576	-0.713383505	0	39
CBG	3	Solanum giganteum	SOGI	e22	22	52.738	37.571	5.173577112	26.269	7.262093362	1.5	1.332093362	-0.516422888	0	39
KBG	4	Solanum giganteum	SOGI	e22	22	94.16	67.032	6.907946294	3.192	9.703607577	0.35	3.773607577	1.217946294	0	39
KBG	4	Solanum giganteum	SOGI	e22	22	111.66	59.225	5.604750155	4.615	10.56692954	0.45	4.63692954	-0.085249845	0	39
KBG	4	Solanum giganteum	SOGI	e22	22	116.882	66.6	6.160279427	2.76	10.8111979	0.8	4.8811979	0.470279427	0	39
KBG	4	Solanum giganteum	SOGI	e22	22	132.727	79.714	6.919185328	15.874	11.52072046	0.3	5.59072046	1.229185328	0	39
CBG	3	Solanum giganteum	SOGI	e22	22	199.582	124.745	8.830035756	60.905	14.12734936	2.931	8.19734936	3.140035756	0	39
KBG	4	Solanum giganteum	SOGI	e22	22	205.047	125.511	8.765063767	61.671	14.31946228	1.7	8.38946228	3.075063767	0	39
KBG	4	Solanum giganteum	SOGI	e22	22	65.804	44.131	5.440234519	19.709	8.111966469	0.31	2.181966469	-0.249765481	0.4	39
CBG	3	Solanum giganteum	SOGI	e22	22	160.712	98.976	7.807387688	35.136	12.67722367	1.55	6.74722367	2.117387688	0.666	39
KBG	4	Solanum giganteum	SOGI	e22	22	198.265	83.948	5.961936233	20.108	14.0806605	0.4	8.1506605	0.271936233	0.842	39
KBG	4	Solanum giganteum	SOGI	e22	22	131.981	100.207	8.722527615	36.367	11.48829839	0.95	5.55829839	3.032527615	0.893	39
CBG	3	Solanum giganteum	SOGI	e22	22	264.246	110.345	6.788103383	46.505	16.25564517	1.55	10.32564517	1.098103383	0.952	39
CBG	3	Solanum giganteum	SOGI	e22	22	106.965	61.373	5.934122468	2.467	10.34238851	0.8	4.41238851	0.244122468	1	39
CBG	3	Solanum giganteum	SOGI	e22	22	13.283	18.804	5.159435128	45.036	3.644585024	2.09	-2.285414976	-0.530564872	1.048	39
CBG	3	Solanum giganteum	SOGI	e22	22	318.793	124.544	6.97538883	60.704	17.85477527	1.01	11.92477527	1.28538883	1.339	39
CBG	3	Solanum giganteum	SOGI	e22	22	142.869	96.062	8.036790027	32.222	11.9527821	1.21	6.0227821	2.346790027	2.03	39
CBG	3	Solanum giganteum	SOGI	e22	22	73.818	81.43	9.477707417	17.59	8.59174022	1.08	2.66174022	3.787707417	2.126	39
CBG	3	Solanum giganteum	SOGI	e22	22	249.004	80.824	5.121971742	16.984	15.77986058	3.662	9.84986058	-0.568028258	2.196	39
CBG	3	Solanum giganteum	SOGI	e22	22	172.933	73.704	5.604696762	9.864	13.15039923	9.5	7.22039923	-0.085303238	2.577	39
CBG	3	Solanum giganteum	SOGI	e22	22	277.787	121.599	7.29581889	57.759	16.66694333	0.7	10.73694333	1.60581889	2.589	39
CBG	3	Solanum giganteum	SOGI	e22	22	133.794	91.146	7.8798744	27.306	11.56693564	0.5	5.63693564	2.1898744	2.638	39
CBG	3	Solanum giganteum	SOGI	e22	22	167.425	90.643	7.005257715	26.803	12.93928128	2.89	7.00928128	1.315257715	2.814	39
CBG	3	Solanum giganteum	SOGI	e22	22	138.09	70.721	6.018209172	6.881	11.75117015	1.47	5.82117015	0.328209172	2.829	39
CBG	3	Solanum giganteum	SOGI	e22	22	192.147	98.586	7.112109621	34.746	13.86170985	2.863	7.93170985	1.422109621	2.917	39
KBG	4	Solanum giganteum	SOGI	e22	22	115.054	57.887	5.396723675	5.953	10.72632276	1.1	4.79632276	-0.293276325	3.016	39
CBG	3	Solanum giganteum	SOGI	e22	22	326.058	155.695	8.622381524	91.855	18.05707618	0.83	12.12707618	2.932381524	3.063	39
CBG	3	Solanum giganteum	SOGI	e22	22	131.264	121.53	10.60744236	57.69	11.45705023	1.8	5.52705023	4.91744236	3.174	39
CBG	3	Solanum giganteum	SOGI	e22	22	229.713	108.625	7.166993369	44.785	15.15628582	4.2	9.22628582	1.476993369	3.648	39
KBG	4	Solanum giganteum	SOGI	e22	22	170.823	75.364	5.766214164	11.524	13.06992731	2.3	7.13992731	0.076214164	3.831	39
CBG	3	Solanum giganteum	SOGI	e22	22	93.278	78.368	8.11426432	14.528	9.658053634	5.99	3.728053634	2.42426432	4.731	39
CBG	3	Solanum giganteum	SOGI	e22	22	105.499	69.039	6.721563729	5.199	10.27127061	0.4	4.34127061	1.031563729	5.617	39
CBG	3	Solanum giganteum	SOGI	e22	22	139.661	64.239	5.435771572	0.399	11.81782552	6.135	5.88782552	-0.254228428	6.381	39
CBG	3	Solanum giganteum	SOGI	e22	22	146.911	83.161	6.861080985	19.321	12.1206848	6.516	6.1906848	1.171080985	6.457	39
CBG	3	Solanum giganteum	SOGI	e22	22	113.316	69.303	6.510381178	5.463	10.64499883	7.254	4.71499883	0.820381178	6.686	39
CBG	3	Solanum giganteum	SOGI	e22	22	94.269	55.146	5.679754528	8.694	9.70922242	8.147	3.77922242	-0.010245472	6.897	39
KBG	4	Solanum giganteum	SOGI	e22	22	140.525	66.98	5.650258876	3.14	11.85432411	1.6	5.92432411	-0.039741124	7.22	39
CBG	3	Solanum giganteum	SOGI	e22	22	108.474	77.976	7.486832647	14.136	10.41508521	0.8	4.48508521	1.796832647	8.159	39
CBG	3	Solanum giganteum	SOGI	e22	22	90.277	84.495	8.892880389	20.655	9.501420946	1.3	3.571420946	3.202880389	9.047	39
KBG	4	Solanum verbascifolium	SOVE	e23	23	136.612	59.573	5.096887482	4.267	11.68811362	0.4	5.75811362	-0.593112518	0	14
CBG	3	Solanum verbascifolium	SOVE	e23	23	176.481	71.586	5.388639349	7.746	13.28461516	3.523	7.35461516	-0.301360651	0	14
CBG	3	Solanum verbascifolium	SOVE	e23	23	33.017	31.932	5.55721649	31.908	5.746042116	2.205	-0.183957884	-0.13278351	0.994	14
CBG	3	Solanum verbascifolium	SOVE	e23	23	257.763	83.236	5.184428778	19.396	16.05499922	3.5	10.12499922	-0.505571222	2.018	14
CBG	3	Solanum verbascifolium	SOVE	e23	23	49.915	36.594	5.179577624	27.246	7.065054848	1.5	1.135054848	-0.510422376	3.011	14
CBG	3	Solanum verbascifolium	SOVE	e23	23	221.38	82.741	5.560983083	18.901	14.87884404	6.8	8.94884404	-0.129016917	4.057	14
CBG	3	Solanum verbascifolium	SOVE	e23	23	261.97	82.981	5.126876833	19.141	16.18548733	0.8	10.25548733	-0.563123167	4.112	14
CBG	3	Solanum verbascifolium	SOVE	e23	23	360.323	92.369	4.86609126	28.529	18.98217585	3.71	13.05217585	-0.82390874	4.286	14
CBG	3	Solanum verbascifolium	SOVE	e23	23	315.235	96.528	5.436709059	32.688	17.75485849	2.2	11.82485849	-0.253290941	4.316	14
CBG	3	Solanum verbascifolium	SOVE	e23	23	149.637	75.42	6.165481965	11.58	12.23262032	4.624	6.30262032	0.475481965	5.135	14
CBG	3	Solanum verbascifolium	SOVE	e23	23	331.386	97.509	5.356457015	33.669	18.20401055	6.237	12.27401055	-0.333542985	5.209	14
CBG	3	Solanum verbascifolium	SOVE	e23	23	114.9	51.678	4.821094932	12.162	10.71914176	2	4.78914176	-0.868905068	5.454	14
CBG	3	Solanum verbascifolium	SOVE	e23	23	71.234	50.32	5.962068569	13.52	8.440023697	7.232	2.510023697	0.272068569	6.875	14
CBG	3	Solanum verbascifolium	SOVE	e23	23	104.149	59.925	5.871924874	3.915	10.20534174	1.75	4.27534174	0.181924874	9.779	14
CBG	3	Strobilanthes laevigata	STHA	e24	24	65.354	51.287	6.344117371	12.553	8.084182086	0.39	2.154182086	0.654117371	0.91	5
CBG	3	Strobilanthes laevigata	STHA	e24	24	87.157	60.243	6.452907717	3.597	9.335791343	1.61	3.405791343	0.762907717	3.003	5
CBG	3	Strobilanthes laevigata	STHA	e24	24	68.681	50.805	6.130390658	13.035	8.287400075	0.4	2.357400075	0.440390658	4.312	5
CBG	3	Strobilanthes laevigata	STHA	e24	24	60.933	51.414	6.586506318	12.426	7.805959262	0.96	1.875959262	0.896506318	5.915	5
CBG	3	Strobilanthes laevigata	STHA	e24	24	70.907	59.523	7.068711489	4.317	8.42062943	1.51	2.49062943	1.378711489	6.591	5
BBG	1	Widelia biflora	WIBI	e25	25	10.267	16.531	5.159140376	47.309	3.204215973	0.15	-2.725784027	-0.530859624	0	10
BRBG	1	Widelia biflora	WIBI	e25	25	10.709	18.156	5.548118326	45.684	3.272460848	0.29	-2.657539152	-0.141881674	0	10
BRBG	2	Widelia biflora	WIBI	e25	25	12.401	16.177	4.593774067	47.663	3.52150536	0.33	-2.40849464	-1.096225933	0	10
BRBG	2	Widelia biflora	WIBI	e25	25	12.778	17.102	4.784267567	46.738	3.574632848	0.29	-2.355367152	-0.905732433	0	10
BRBG	2	Widelia biflora	WIBI	e25	25	19.084	21.148	4.840994595	42.692	4.368523778	0.43	-1.561476222	-0.849005405	0	10
BRBG	2	Widelia biflora	WIBI	e25	25	21.077	21.802	4.748888114	42.038	4.590969397	0.35	-1.339030603	-0.941111886	0	10
BBG	1	Widelia biflora	WIBI	e25	25	10.282	15.899	4.958279558	47.941	3.206555785	0.2	-2.723444215	-0.731720442	1	10
BRBG	2	Widelia biflora	WIBI	e25	25	13.487	18.002	4.901884552	45.838	3.672465112	0.35	-2.257534888	-0.788115448	1.731	10
BRBG	2	Widelia biflora	WIBI	e25	25	13.221	19.727	5.425364133	44.113	3.636069306	0.35	-2.293930694	-0.264635867	2.5	10
BRBG	2	Widelia biflora	WIBI	e25	25	14.982	18.164	4.692741123	45.676	3.870658859	0.4	-2.059341141	-0.997258877	2.5	10
